# Supplementary material for: Differential regulation of antioxidant enzymes in Frankliniella occidentalis (Thysanoptera: Thripidae) exposed to thermal stress
Source: PeerJ. 2021 Aug 27;9:e12089. doi: 10.7717/peerj.12089 (PMC8404573; doi:10.7717/peerj.12089)
Supplement: Supplemental Information 3 [file peerj-09-12089-s003.xls]

unigene_ID	unigene_length	protein_ID	protein_description	protein_length	E-value	score	alignment	identity	identity percent	unigene_start	unigene_end	protein_start	protein_end	unigene_frame	protein_frame
Second_Contig10	1651	gi|662194032|ref|XP_008469948.1|	PREDICTED: uncharacterized protein LOC103507274 [Diaphorina citri]	323	2.00E-17	218	107	65	48.6	1396	1650	18	124	1	0
Second_Contig26	3782	gi|572299333|ref|XP_006615800.1|	PREDICTED: collagen alpha chain CG42342-like isoform X2 [Apis dorsata]	224	6.00E-44	420	172	147	79.65	3465	2950	48	218	-3	0
Second_Contig42	2383	gi|91078978|ref|XP_974473.1|	PREDICTED: protein TFG [Tribolium castaneum]	330	4.00E-56	511	167	126	62.28	2291	1794	8	173	-3	0
Second_Contig122	8157	gi|383859873|ref|XP_003705416.1|	PREDICTED: kinesin-like protein KIF16B-like [Megachile rotundata]	1332	0	2700	1395	859	45.95	5861	1959	1	1332	-2	0
Second_Contig186	614	gi|642919073|ref|XP_008191722.1|	PREDICTED: MAP kinase-activating death domain protein isoform X3 [Tribolium castaneum]	1779	2.00E-41	394	203	117	48.77	609	1	1187	1351	-3	0
Second_Contig218	1113	gi|91087851|ref|XP_968461.1|	PREDICTED: D-arabinitol dehydrogenase 1 [Tribolium castaneum]	346	2.00E-103	811	333	214	46.85	994	2	1	331	-3	0
Second_Contig266	811	gi|328726791|ref|XP_003249048.1|	PREDICTED: zinc finger protein 271-like, partial [Acyrthosiphon pisum]	250	2.00E-64	532	227	148	45.37	139	807	22	248	1	0
Second_Contig282	3461	gi|91083623|ref|XP_970124.1|	PREDICTED: probable citrate synthase 2, mitochondrial [Tribolium castaneum]	466	0	1999	431	398	83.06	3461	2169	34	464	-1	0
First_Contig11	9624	gi|340711899|ref|XP_003394504.1|	PREDICTED: cytoskeleton-associated protein 5-like [Bombus terrestris]	1978	0	5355	2038	1414	52.26	9142	3224	1	1969	-3	0
First_Contig27	4669	gi|240848715|ref|NP_001155488.1|	translation initiation factor 5a-like [Acyrthosiphon pisum]	160	2.00E-95	796	160	154	91.88	1433	1912	1	160	2	0
First_Contig44	1262	gi|195058549|ref|XP_001995463.1|	GH17748 [Drosophila grimshawi]	340	1.00E-118	915	337	217	51.04	1119	124	5	340	-3	0
First_Contig60	1872	gi|641655338|ref|XP_008179554.1|	PREDICTED: fatty acid synthase-like, partial [Acyrthosiphon pisum]	1857	2.00E-28	317	393	180	27.48	1871	759	767	1148	-2	0
First_Contig76	2709	gi|641650096|ref|XP_008188187.1|	PREDICTED: protein Wnt-16-like isoform X1 [Acyrthosiphon pisum]	391	1.00E-107	547	171	128	56.73	2264	1752	11	172	-2	0
First_Contig92	7944	gi|665815135|ref|XP_008556208.1|	PREDICTED: titin-like [Microplitis demolitor]	17906	0	4967	1879	1326	55.19	6458	951	16047	17906	-2	0
First_Contig108	7164	gi|662202614|ref|XP_008474610.1|	PREDICTED: actin-interacting protein 1 isoform X2 [Diaphorina citri]	609	0	2612	612	543	77.12	4343	6151	1	609	2	0
First_Contig124	2777	gi|328720426|ref|XP_001947816.2|	PREDICTED: myosin-10 [Acyrthosiphon pisum]	1167	6.00E-36	384	588	271	27.72	2653	950	351	841	-2	0
First_Contig140	562	gi|196018581|ref|XP_002118833.1|	hypothetical protein TRIADDRAFT_34826, partial [Trichoplax adhaerens]	114	2.00E-56	459	90	88	96.67	562	293	14	103	-1	0
First_Contig174	4926	gi|642934007|ref|XP_008197600.1|	PREDICTED: nicotinamide mononucleotide adenylyltransferase 1 [Tribolium castaneum]	249	3.00E-97	819	264	197	59.47	2550	1759	1	247	-1	0
First_Contig193	3167	gi|91078850|ref|XP_971848.1|	PREDICTED: uncharacterized protein LOC660531 [Tribolium castaneum]	385	7.00E-172	1330	389	297	62.98	3061	1895	1	385	-2	0
First_Contig209	3231	gi|665818692|ref|XP_008558186.1|	PREDICTED: gamma-tubulin complex component 3 homolog [Microplitis demolitor]	858	0	1630	894	524	39.6	128	2698	10	851	2	0
First_Contig225	7113	gi|665804136|ref|XP_008550195.1|	PREDICTED: bifunctional heparan sulfate N-deacetylase/N-sulfotransferase [Microplitis demolitor]	887	0	3757	882	775	79.93	1149	3770	5	882	3	0
First_Contig257	5647	gi|642924042|ref|XP_008193982.1|	PREDICTED: F-box/LRR-repeat protein 20 isoform X1 [Tribolium castaneum]	484	0	1766	458	385	72.71	4853	3480	30	484	-3	0
First_Contig274	5316	gi|665808210|ref|XP_008552416.1|	PREDICTED: zinc transporter foi [Microplitis demolitor]	739	3.00E-169	1390	614	391	51.3	480	2156	134	738	3	0
First_Contig306	4089	gi|641666086|ref|XP_008183609.1|	PREDICTED: acidic repeat-containing protein-like isoform X6 [Acyrthosiphon pisum]	675	3.00E-59	568	240	161	52.08	3330	4022	399	627	3	0
First_Contig339	3712	gi|340722540|ref|XP_003399662.1|	PREDICTED: neural-cadherin-like [Bombus terrestris]	3006	1.00E-69	671	153	136	84.97	3683	3243	2855	3006	-3	0
First_Contig355	14664	gi|242007146|ref|XP_002424403.1|	conserved hypothetical protein [Pediculus humanus corporis]	4150	0	8602	3798	2446	48.5	14585	3369	1	3496	-2	0
First_Contig371	5933	gi|572308790|ref|XP_006620204.1|	PREDICTED: WD repeat-containing protein 47-like [Apis dorsata]	573	0	1726	571	417	63.92	5573	3906	20	547	-1	0
First_Contig387	1606	gi|449667099|ref|XP_002170521.2|	PREDICTED: uncharacterized protein LOC100213562 [Hydra vulgaris]	875	2.00E-07	140	176	82	30.11	566	39	170	335	-3	0
First_Contig403	5024	gi|215820610|ref|NP_001135964.1|	RNA binding motif protein 39 [Nasonia vitripennis]	516	0	1666	400	344	77.75	2226	3419	122	515	3	0
First_Contig420	3160	gi|242005738|ref|XP_002423719.1|	eye-specific protein kinase C, putative [Pediculus humanus corporis]	494	0	1637	482	380	63.07	368	1807	11	488	2	0
First_Contig436	442	gi|557751551|ref|XP_005175530.1|	PREDICTED: myb-like protein P-like [Musca domestica]	401	6.00E-25	256	82	60	57.32	347	102	143	223	-3	0
First_Contig453	5044	gi|390337074|ref|XP_785151.3|	PREDICTED: uncharacterized protein LOC579970 [Strongylocentrotus purpuratus]	1493	6.00E-59	584	432	224	32.18	4998	3778	331	760	-2	0
First_Contig469	4343	gi|641659419|ref|XP_008181099.1|	PREDICTED: zinc finger protein 91-like [Acyrthosiphon pisum]	855	1.00E-44	285	188	98	34.04	2596	2051	668	852	-2	0
First_Contig486	963	gi|499010376|ref|XP_004536787.1|	PREDICTED: probable serine/threonine-protein kinase DDB_G0277165-like [Ceratitis capitata]	1099	3.00E-14	160	138	75	41.3	611	225	603	730	-2	0
First_Contig502	966	gi|195387724|ref|XP_002052544.1|	GJ17600 [Drosophila virilis]	276	6.00E-17	205	212	107	32.55	16	642	76	273	1	0
First_Contig518	2675	gi|189237952|ref|XP_001813626.1|	PREDICTED: methyltransferase-like protein 13 [Tribolium castaneum]	664	6.00E-136	1102	359	261	56.27	219	1292	1	353	3	0
First_Contig534	1902	gi|383862931|ref|XP_003706936.1|	PREDICTED: DNA-directed RNA polymerase III subunit RPC2 [Megachile rotundata]	1132	0	1437	309	287	83.5	1	918	824	1132	1	0
First_Contig550	4646	gi|642930767|ref|XP_973341.3|	PREDICTED: toll-like receptor 2 [Tribolium castaneum]	822	1.00E-103	916	580	317	37.93	4186	2534	268	813	-2	0
First_Contig569	3163	gi|156551139|ref|XP_001603971.1|	PREDICTED: protein AAR2 homolog isoform X1 [Nasonia vitripennis]	379	5.00E-97	818	379	239	44.06	2079	3161	6	354	3	0
First_Contig585	2515	gi|665820880|ref|XP_008559359.1|	PREDICTED: nuclear pore glycoprotein p62 [Microplitis demolitor]	503	2.00E-97	821	389	250	50.13	176	1288	143	503	2	0
First_Contig601	4158	gi|242014593|ref|XP_002427971.1|	conserved hypothetical protein [Pediculus humanus corporis]	668	1.00E-162	1318	662	396	41.54	2519	558	15	628	-2	0
First_Contig618	6300	gi|170056380|ref|XP_001864003.1|	conserved hypothetical protein [Culex quinquefasciatus]	1058	8.00E-180	1190	380	282	63.68	2686	1616	87	449	-3	0
First_Contig636	3231	gi|572263407|ref|XP_006609914.1|	PREDICTED: uncharacterized protein LOC102681058 [Apis dorsata]	244	2.00E-30	319	300	137	28.67	2543	1644	1	242	-2	0
First_Contig669	2164	gi|676466812|ref|XP_009057687.1|	hypothetical protein LOTGIDRAFT_206663 [Lottia gigantea]	974	0	1606	514	384	57.59	2037	541	1	511	-2	0
First_Contig717	3429	gi|645026985|ref|XP_008208940.1|	PREDICTED: protein mab-21-like [Nasonia vitripennis]	359	0	1642	334	317	90.72	1819	818	27	359	-3	0
First_Contig733	1405	gi|91079674|ref|XP_967161.1|	PREDICTED: eukaryotic translation initiation factor 1A, X-chromosomal [Tribolium castaneum]	148	2.00E-92	728	148	143	93.92	1234	791	1	148	-1	0
First_Contig749	2760	gi|170036925|ref|XP_001846311.1|	lariat debranching enzyme [Culex quinquefasciatus]	533	7.00E-126	1024	560	320	42.5	2188	722	1	533	-3	0
First_Contig765	3054	gi|571510387|ref|XP_006571733.1|	PREDICTED: uncharacterized protein LOC102655243 isoform X1 [Apis mellifera]	363	2.00E-99	832	374	225	49.73	349	1407	1	363	1	0
First_Contig831	3401	gi|383855844|ref|XP_003703420.1|	PREDICTED: DET1 homolog [Megachile rotundata]	555	0	2083	545	458	68.99	1968	337	17	554	-3	0
First_Contig847	1983	gi|91083633|ref|XP_970446.1|	PREDICTED: isocitrate dehydrogenase [NADP], mitochondrial [Tribolium castaneum]	436	1.00E-140	1094	259	224	75.29	1982	1206	178	436	-2	0
First_Contig880	3196	gi|383847166|ref|XP_003699226.1|	PREDICTED: LOW QUALITY PROTEIN: beta-1,3-glucan-binding protein 1-like [Megachile rotundata]	453	3.00E-68	616	357	193	38.94	11	1045	123	452	2	0
First_Contig914	2076	gi|390369361|ref|XP_781072.3|	PREDICTED: ectonucleotide pyrophosphatase/phosphodiesterase family member 4-like [Strongylocentrotus purpuratus]	200	2.00E-10	158	81	41	39.51	2023	1781	47	127	-3	0
First_Contig930	3041	gi|340721548|ref|XP_003399181.1|	PREDICTED: alpha-tocopherol transfer protein-like [Bombus terrestris]	300	1.00E-79	686	293	194	44.37	861	1730	9	300	3	0
First_Contig946	604	gi|189234531|ref|XP_967948.2|	PREDICTED: bumetanide-sensitive sodium-(potassium)-chloride cotransporter [Tribolium castaneum]	1026	3.00E-104	845	200	169	76	2	601	454	653	2	0
First_Contig979	3071	gi|572270275|ref|XP_006613136.1|	PREDICTED: aspartate--tRNA ligase, mitochondrial-like, partial [Apis dorsata]	604	7.00E-97	835	268	200	58.96	2483	1686	25	292	-1	0
First_Contig995	8051	gi|383853772|ref|XP_003702396.1|	PREDICTED: protein arginine N-methyltransferase 5 [Megachile rotundata]	622	0	2102	634	485	60.25	4669	6564	1	622	1	0
First_Contig1075	418	gi|241829426|ref|XP_002414762.1|	coiled-coil domain-containing protein, putative [Ixodes scapularis]	198	1.00E-29	281	111	77	50.45	374	42	1	106	-3	0
First_Contig1206	2977	gi|242008293|ref|XP_002424941.1|	protein MLP1, putative [Pediculus humanus corporis]	983	0	1924	797	549	52.95	2550	268	1	750	-2	0
First_Contig1222	3467	gi|242005655|ref|XP_002423679.1|	ATP-dependent RNA helicase, putative [Pediculus humanus corporis]	695	0	2126	637	503	61.54	504	2402	57	693	3	0
First_Contig1272	3156	gi|642935634|ref|XP_008198091.1|	PREDICTED: D-glucuronyl C5-epimerase [Tribolium castaneum]	596	0	1959	591	458	62.61	569	2329	27	596	2	0
First_Contig1288	350	gi|242012375|ref|XP_002426908.1|	alanine-glyoxylate aminotransferase, putative [Pediculus humanus corporis]	440	1.00E-59	497	116	99	69.83	349	2	187	302	-2	0
First_Contig1321	478	gi|642917151|ref|XP_008191139.1|	PREDICTED: F-box-like/WD repeat-containing protein TBL1XR1 [Tribolium castaneum]	490	4.00E-44	398	76	75	97.37	2	229	415	490	2	0
First_Contig1353	3205	gi|391331247|ref|XP_003740061.1|	PREDICTED: CCR4-NOT transcription complex subunit 1-like [Metaseiulus occidentalis]	2468	0	4076	894	828	89.04	3158	477	1623	2468	-3	0
First_Contig1369	6108	gi|242010905|ref|XP_002426198.1|	Oxysterol-binding protein, putative [Pediculus humanus corporis]	794	0	2402	774	558	59.56	1689	3905	42	794	3	0
First_Contig1401	6495	gi|383851762|ref|XP_003701400.1|	PREDICTED: erythroid differentiation-related factor 1-like [Megachile rotundata]	1204	0	1712	603	422	55.89	6243	4456	27	570	-1	0
First_Contig1417	5958	gi|641678840|ref|XP_008188314.1|	PREDICTED: uncharacterized protein LOC100166780 isoform X4 [Acyrthosiphon pisum]	274	2.00E-24	279	166	99	42.17	5373	5825	29	191	3	0
First_Contig1449	3050	gi|241599285|ref|XP_002404975.1|	zinc finger protein, putative [Ixodes scapularis]	335	1.00E-18	231	111	62	42.34	905	1237	117	225	2	0
First_Contig1465	1933	gi|665816329|ref|XP_008556874.1|	PREDICTED: protein FAM102B isoform X3 [Microplitis demolitor]	402	1.00E-43	421	109	96	79.82	2	325	295	400	2	0
First_Contig1497	4701	gi|189236808|ref|XP_971396.2|	PREDICTED: soluble guanylate cyclase 88E [Tribolium castaneum]	828	6.00E-36	386	192	110	47.92	4701	4144	508	680	-1	0
First_Contig1579	2122	gi|665816983|ref|XP_008557239.1|	PREDICTED: INO80 complex subunit B [Microplitis demolitor]	297	3.00E-74	635	266	180	57.52	1901	1125	38	293	-3	0
First_Contig1660	4385	gi|645004734|ref|XP_008210569.1|	PREDICTED: ATP-dependent RNA helicase DHX36 [Nasonia vitripennis]	985	0	2196	1006	630	47.02	3934	1019	7	965	-2	0
First_Contig1709	7914	gi|642916225|ref|XP_008190937.1|	PREDICTED: uncharacterized protein LOC662985 [Tribolium castaneum]	1866	6.00E-39	419	124	93	58.06	1401	1772	400	523	3	0
First_Contig1759	1457	gi|383856439|ref|XP_003703716.1|	PREDICTED: ATP-dependent RNA helicase DDX24-like [Megachile rotundata]	770	1.00E-77	676	412	225	40.53	263	1456	12	371	2	0
First_Contig1775	448	gi|665796371|ref|XP_008545971.1|	PREDICTED: patched domain-containing protein 3 [Microplitis demolitor]	1023	2.00E-82	684	149	140	83.89	447	1	636	784	-2	0
First_Contig1824	1367	gi|512929841|ref|XP_004931922.1|	PREDICTED: protein PET117 homolog, mitochondrial-like [Bombyx mori]	73	8.00E-13	169	66	49	48.48	376	573	3	68	1	0
First_Contig1840	2538	gi|340730223|ref|XP_003403384.1|	PREDICTED: broad-complex core protein isoforms 1/2/3/4/5-like, partial [Bombus terrestris]	86	4.00E-34	331	78	70	78.21	2525	2292	10	85	-2	0
First_Contig1923	590	gi|645001540|ref|XP_008209577.1|	PREDICTED: uncharacterized protein LOC100119670 isoform X2 [Nasonia vitripennis]	109	3.00E-28	270	56	52	89.29	419	586	1	56	2	0
First_Contig1971	3567	gi|91076686|ref|XP_971385.1|	PREDICTED: dnaJ homolog subfamily C member 25 homolog [Tribolium castaneum]	334	2.00E-131	1059	334	259	58.98	282	1280	6	334	3	0
First_Contig2020	3469	gi|665797140|ref|XP_008546384.1|	PREDICTED: autophagy-related protein 16-1 isoform X2 [Microplitis demolitor]	549	0	1245	343	283	70.26	2537	1527	211	547	-3	0
First_Contig2100	1748	gi|189236209|ref|XP_971084.2|	PREDICTED: cadherin-related tumor suppressor [Tribolium castaneum]	4974	0	1991	514	438	76.46	1539	1	5	501	-3	0
First_Contig2148	409	gi|242019140|ref|XP_002430023.1|	protein farnesyltransferase subunit beta, putative [Pediculus humanus corporis]	402	2.00E-56	475	135	112	71.85	405	1	82	216	-2	0
First_Contig2164	1243	gi|195575085|ref|XP_002105510.1|	GD17057 [Drosophila simulans]	420	2.00E-12	179	49	43	57.14	5	151	372	420	2	0
First_Contig2196	3566	gi|642920162|ref|XP_008192228.1|	PREDICTED: uncharacterized protein LOC664401 [Tribolium castaneum]	1184	0	1785	909	565	50.06	360	2966	8	792	3	0
First_Contig2212	1466	gi|665806783|ref|XP_008551646.1|	PREDICTED: speckle-type POZ protein A-like [Microplitis demolitor]	342	8.00E-15	196	155	88	31.61	243	701	174	322	3	0
First_Contig2228	384	gi|158299329|ref|XP_319437.4|	AGAP010246-PA, partial [Anopheles gambiae str. PEST]	350	1.00E-22	236	118	73	40.68	380	30	51	168	-2	0
First_Contig2262	324	gi|383851641|ref|XP_003701340.1|	PREDICTED: membrane metallo-endopeptidase-like 1-like [Megachile rotundata]	765	4.00E-14	177	65	46	47.69	1	195	186	249	1	0
First_Contig2328	869	gi|195374698|ref|XP_002046140.1|	GJ12740 [Drosophila virilis]	110	2.00E-11	156	57	41	56.14	863	696	41	97	-1	0
First_Contig2344	875	gi|242008004|ref|XP_002424803.1|	tripsin-4 precursor, putative [Pediculus humanus corporis]	256	2.00E-40	371	232	128	37.5	2	694	35	250	2	0
First_Contig2377	540	gi|170073680|ref|XP_001870413.1|	transcription initiation factor IIE subunit alpha [Culex quinquefasciatus]	425	3.00E-11	160	44	36	61.36	539	408	382	425	-2	0
First_Contig2409	2632	gi|572261133|ref|XP_006608865.1|	PREDICTED: probable serine/threonine-protein kinase kinX-like [Apis dorsata]	637	7.00E-43	432	371	213	42.59	1592	2587	258	620	2	0
First_Contig2457	1954	gi|642911425|ref|XP_008199417.1|	PREDICTED: uncharacterized protein LOC103314658 [Tribolium castaneum]	1449	2.00E-28	318	405	184	32.1	1953	814	108	484	-2	0
First_Contig2473	453	gi|383847440|ref|XP_003699362.1|	PREDICTED: voltage-dependent calcium channel subunit alpha-2/delta-4-like [Megachile rotundata]	1215	2.00E-49	446	138	105	57.25	2	412	620	757	2	0
First_Contig2489	864	gi|571508795|ref|XP_006571409.1|	PREDICTED: ankyrin repeat domain-containing protein 16-like isoform X2 [Apis mellifera]	272	7.00E-51	444	207	129	45.89	232	834	33	230	1	0
First_Contig2521	849	gi|675862986|ref|XP_009017053.1|	hypothetical protein HELRODRAFT_78435, partial [Helobdella robusta]	252	6.00E-15	187	103	67	43.69	429	734	137	239	3	0
First_Contig2537	2404	gi|242007834|ref|XP_002424725.1|	hypothetical protein Phum_PHUM148620 [Pediculus humanus corporis]	1002	2.00E-64	607	633	316	35.55	1737	31	5	549	-2	0
First_Contig2553	2810	gi|58389638|ref|XP_317170.2|	AGAP008296-PA [Anopheles gambiae str. PEST]	274	8.00E-32	331	189	111	42.33	1636	1088	47	226	-2	0
First_Contig2569	6077	gi|572305136|ref|XP_006618507.1|	PREDICTED: LOW QUALITY PROTEIN: selenide, water dikinase-like [Apis dorsata]	413	0	1235	233	232	98.71	2207	2905	181	413	2	0
First_Contig2601	470	gi|662200375|ref|XP_008473394.1|	PREDICTED: cysteine sulfinic acid decarboxylase [Diaphorina citri]	586	2.00E-21	236	57	48	77.19	469	299	530	586	-2	0
First_Contig2617	635	gi|347966793|ref|XP_321150.4|	AGAP001915-PA [Anopheles gambiae str. PEST]	457	1.00E-11	164	173	77	29.48	565	50	283	455	-2	0
First_Contig2633	372	gi|684383220|ref|XP_009167480.1|	hypothetical protein T265_04467 [Opisthorchis viverrini]	654	3.00E-07	125	36	27	58.33	262	369	8	43	1	0
First_Contig2649	1667	gi|340716193|ref|XP_003396585.1|	PREDICTED: anoctamin-8-like isoform 2 [Bombus terrestris]	1103	6.00E-127	1043	268	228	70.15	475	1278	43	305	1	0
First_Contig2729	1232	gi|347967301|ref|XP_308019.4|	AGAP002169-PA [Anopheles gambiae str. PEST]	167	2.00E-35	338	130	86	47.69	1118	729	32	160	-1	0
First_Contig2761	445	gi|189238710|ref|XP_969341.2|	PREDICTED: titin [Tribolium castaneum]	3589	2.00E-43	405	148	108	58.78	444	1	919	1065	-2	0
First_Contig2777	1021	gi|157116366|ref|XP_001658442.1|	DNA polymerase delta small subunit [Aedes aegypti]	455	9.00E-117	906	342	234	51.46	1021	2	36	374	-1	0
First_Contig2842	8751	gi|449673379|ref|XP_004207942.1|	PREDICTED: uncharacterized protein LOC101238863 [Hydra vulgaris]	788	8.00E-78	726	678	319	32.01	5371	7347	105	756	1	0
First_Contig2858	2696	gi|242024988|ref|XP_002432908.1|	Homeobox protein Dlx1A, putative [Pediculus humanus corporis]	163	6.00E-36	352	76	67	85.53	1207	1434	55	130	1	0
First_Contig2874	1637	gi|340714863|ref|XP_003395942.1|	PREDICTED: hypothetical protein LOC100647616 [Bombus terrestris]	538	1.00E-38	387	356	176	37.92	1511	528	139	461	-1	0
First_Contig2922	2475	gi|572316639|ref|XP_006623939.1|	PREDICTED: testis-specific serine/threonine-protein kinase 2-like isoform X5 [Apis dorsata]	305	6.00E-27	294	85	69	61.18	2	256	147	231	2	0
First_Contig2970	8793	gi|328717269|ref|XP_003246161.1|	PREDICTED: uncharacterized protein DDB_G0271670-like [Acyrthosiphon pisum]	488	2.00E-37	393	299	164	38.46	7160	6402	168	461	-2	0
First_Contig3018	1196	gi|91081707|ref|XP_971145.1|	PREDICTED: lysophospholipase-like protein 1 [Tribolium castaneum]	228	8.00E-75	611	226	158	50.88	744	70	5	226	-3	0
First_Contig3034	544	gi|642935064|ref|XP_008199925.1|	PREDICTED: nesprin-1 [Tribolium castaneum]	15425	4.00E-64	564	181	142	59.12	2	544	6069	6248	2	0
First_Contig3050	3714	gi|572260253|ref|XP_006608449.1|	PREDICTED: nesprin-1-like isoform X11 [Apis dorsata]	9849	0	4022	1237	975	61.6	2	3712	4871	6096	2	0
First_Contig3226	4111	gi|390358247|ref|XP_003729214.1|	PREDICTED: uncharacterized protein LOC755078 [Strongylocentrotus purpuratus]	934	2.00E-106	940	820	403	31.95	3015	610	135	930	-2	0
First_Contig3290	2197	gi|641669343|ref|XP_008184783.1|	PREDICTED: fibroblast growth factor receptor homolog 1-like isoform X2 [Acyrthosiphon pisum]	1025	6.00E-57	546	531	242	31.45	1894	386	10	492	-1	0
First_Contig3419	435	gi|641663004|ref|XP_008182473.1|	PREDICTED: ATP-dependent DNA helicase PIF1-like [Acyrthosiphon pisum]	608	2.00E-25	264	102	69	53.92	404	102	478	578	-2	0
First_Contig3451	1798	gi|383854792|ref|XP_003702904.1|	PREDICTED: cell adhesion molecule 2-like [Megachile rotundata]	255	9.00E-58	511	191	131	51.31	1457	885	9	195	-3	0
First_Contig3467	1896	gi|641663685|ref|XP_008182733.1|	PREDICTED: nuclear factor 1 X-type isoform X6 [Acyrthosiphon pisum]	659	8.00E-130	926	177	172	94.92	1895	1365	30	206	-2	0
First_Contig3563	766	gi|340715503|ref|XP_003396251.1|	PREDICTED: putative serine protease K12H4.7-like [Bombus terrestris]	479	6.00E-18	215	126	76	36.51	391	762	128	250	1	0
First_Contig3595	1429	gi|156375273|ref|XP_001630006.1|	predicted protein, partial [Nematostella vectensis]	170	1.00E-52	461	173	121	49.71	355	870	1	170	1	0
First_Contig3611	1869	gi|328721897|ref|XP_001947358.2|	PREDICTED: patronin-like [Acyrthosiphon pisum]	1423	2.00E-08	151	54	39	62.96	547	708	299	347	1	0
First_Contig3627	890	gi|156537454|ref|XP_001607063.1|	PREDICTED: uncharacterized protein LOC100123420 [Nasonia vitripennis]	287	9.00E-07	129	49	33	46.94	740	886	23	70	2	0
First_Contig3643	1689	gi|512900048|ref|XP_004924797.1|	PREDICTED: four and a half LIM domains protein 2-like isoform X4 [Bombyx mori]	244	2.00E-15	199	74	55	55.41	1469	1687	1	73	2	0
First_Contig3676	324	gi|291226698|ref|XP_002733323.1|	PREDICTED: zinc finger protein 271-like [Saccoglossus kowalevskii]	443	4.00E-29	283	108	71	51.85	1	324	121	223	1	0
First_Contig3693	1885	gi|347967347|ref|XP_003436054.1|	AGAP002192-PB [Anopheles gambiae str. PEST]	393	0	1488	386	323	69.43	714	1871	2	385	3	0
First_Contig3741	1255	gi|665807571|ref|XP_008552069.1|	PREDICTED: uncharacterized protein F54H12.2-like [Microplitis demolitor]	548	3.00E-15	202	105	63	43.81	771	1070	4	108	3	0
First_Contig3773	1640	gi|676470073|ref|XP_009058736.1|	hypothetical protein LOTGIDRAFT_175819 [Lottia gigantea]	220	6.00E-06	123	158	75	26.58	1205	735	30	177	-1	0
First_Contig3805	2405	gi|642926927|ref|XP_008196905.1|	PREDICTED: uncharacterized protein LOC103314002, partial [Tribolium castaneum]	232	4.00E-16	206	161	78	32.92	1444	1917	43	203	1	0
First_Contig3870	1303	gi|390367928|ref|XP_003731356.1|	PREDICTED: uncharacterized protein LOC100893549 [Strongylocentrotus purpuratus]	1746	6.00E-09	153	393	162	22.9	150	1262	15	352	3	0
First_Contig3886	496	gi|187115160|ref|NP_001119681.1|	ribosomal protein S17 [Acyrthosiphon pisum]	130	5.00E-90	679	130	130	100	423	34	1	130	-2	0
First_Contig3950	3274	gi|662221716|ref|XP_008485065.1|	PREDICTED: RNA-directed DNA polymerase from mobile element jockey-like [Diaphorina citri]	471	4.00E-94	807	468	269	37.82	1348	2724	1	454	1	0
First_Contig3966	433	gi|642935122|ref|XP_008197897.1|	PREDICTED: LOW QUALITY PROTEIN: uncharacterized protein LOC658528 [Tribolium castaneum]	18260	6.00E-60	528	145	119	72.41	3	431	9560	9700	3	0
First_Contig4014	2341	gi|665799412|ref|XP_008547621.1|	PREDICTED: alpha-tocopherol transfer protein-like [Microplitis demolitor]	322	3.00E-43	416	273	142	31.5	704	1522	18	287	2	0
First_Contig4030	4785	gi|328723024|ref|XP_001946040.2|	PREDICTED: inositol-tetrakisphosphate 1-kinase-like [Acyrthosiphon pisum]	356	4.00E-102	865	397	256	46.35	1004	2185	9	346	2	0
First_Contig4126	1019	gi|340385049|ref|XP_003391023.1|	PREDICTED: hypothetical protein LOC100633611, partial [Amphimedon queenslandica]	842	3.00E-74	456	192	117	44.27	452	1018	648	838	2	0
First_Contig4191	808	gi|312084067|ref|XP_003144122.1|	Carm1-pending protein [Loa loa]	569	1.00E-15	168	45	33	64.44	752	618	389	433	-3	0
First_Contig4239	1332	gi|291237777|ref|XP_002738809.1|	PREDICTED: uncharacterized protein LOC100367476 [Saccoglossus kowalevskii]	396	4.00E-51	467	248	150	41.13	898	161	149	395	-3	0
First_Contig4303	3237	gi|195127443|ref|XP_002008178.1|	GI13350 [Drosophila mojavensis]	717	1.00E-172	1369	683	426	42.61	3187	1229	5	677	-3	0
First_Contig4319	2406	gi|390351605|ref|XP_003727690.1|	PREDICTED: RNA-directed DNA polymerase from mobile element jockey-like [Strongylocentrotus purpuratus]	715	6.00E-80	712	693	322	28.14	220	2262	39	712	1	0
First_Contig4383	3646	gi|189237515|ref|XP_972997.2|	PREDICTED: protein takeout isoform X1 [Tribolium castaneum]	254	1.00E-95	800	247	195	56.28	910	1647	11	254	1	0
First_Contig4464	1670	gi|665801197|ref|XP_008548600.1|	PREDICTED: LOW QUALITY PROTEIN: uncharacterized protein LOC103571998 [Microplitis demolitor]	1345	1.00E-30	331	199	113	36.18	800	207	370	560	-1	0
First_Contig4480	3232	gi|391327370|ref|XP_003738174.1|	PREDICTED: protein argonaute-2-like [Metaseiulus occidentalis]	479	0	1634	478	374	64.44	1716	292	4	479	-2	0
First_Contig4512	2553	gi|641671959|ref|XP_003246334.2|	PREDICTED: uncharacterized protein LOC100571328 [Acyrthosiphon pisum]	1577	9.00E-17	223	207	91	32.37	357	974	75	252	3	0
First_Contig4624	2737	gi|281364939|ref|NP_001162967.1|	CG9934, isoform B [Drosophila melanogaster]	1217	4.00E-31	344	344	172	27.03	1478	2488	919	1212	2	0
Contig24	2059	gi|345492480|ref|XP_001601445.2|	PREDICTED: scavenger receptor class B member 1 [Nasonia vitripennis]	590	0	1577	560	387	54.46	298	1932	17	570	1	0
Contig43	3363	gi|512896875|ref|XP_004924016.1|	PREDICTED: fatty-acid amide hydrolase 2-like isoform X2 [Bombyx mori]	527	4.00E-130	1065	527	319	40.42	15	1580	4	520	3	0
Contig61	4896	gi|642923391|ref|XP_008193728.1|	PREDICTED: protein still life, isoform SIF type 1 [Tribolium castaneum]	1991	0	3593	784	738	88.14	587	2935	1003	1785	2	0
Contig80	7671	gi|645026171|ref|XP_008203697.1|	PREDICTED: uncharacterized protein LOC100679483 [Nasonia vitripennis]	943	1.00E-52	527	477	224	33.33	5485	4199	497	938	-3	0
Contig128	2998	gi|340715105|ref|XP_003396060.1|	PREDICTED: hypothetical protein LOC100651995 [Bombus terrestris]	801	7.00E-78	710	244	167	62.3	1643	2329	1	234	2	0
Contig146	1679	gi|642935852|ref|XP_008198198.1|	PREDICTED: cytochrome P450 4C1 [Tribolium castaneum]	496	4.00E-88	737	504	276	33.13	14	1504	6	495	2	0
Contig197	4509	gi|380025454|ref|XP_003696489.1|	PREDICTED: uncharacterized protein LOC100869642 [Apis florea]	568	2.00E-25	293	400	165	29	784	1974	147	466	1	0
Contig294	1410	gi|195431710|ref|XP_002063871.1|	GK15907 [Drosophila willistoni]	716	3.00E-101	530	114	106	84.21	2	343	69	182	2	0
Contig311	3142	gi|380016398|ref|XP_003692172.1|	PREDICTED: SET and MYND domain-containing protein 5-like [Apis florea]	387	9.00E-158	1235	388	288	57.22	3089	1926	1	384	-3	0
Contig327	5694	gi|340715974|ref|XP_003396480.1|	PREDICTED: LOW QUALITY PROTEIN: nuclear pore complex protein Nup153-like [Bombus terrestris]	1542	2.00E-104	961	1710	754	30.18	497	4906	26	1542	2	0
Contig349	4909	gi|665799553|ref|XP_008547699.1|	PREDICTED: uncharacterized protein LOC103571349 [Microplitis demolitor]	1736	0	2453	1032	654	48.06	3630	541	1	967	-2	0
Contig393	4666	gi|572317636|ref|XP_006624412.1|	PREDICTED: protein BTG2-like [Apis dorsata]	176	2.00E-53	487	123	100	74.8	4338	3970	1	123	-2	0
Contig413	1411	gi|157132998|ref|XP_001656148.1|	4-aminobutyrate aminotransferase [Aedes aegypti]	495	0	1351	359	290	66.57	1232	156	8	366	-3	0
Contig473	3126	gi|350420998|ref|XP_003492694.1|	PREDICTED: gamma-tubulin complex component 4-like [Bombus impatiens]	642	4.00E-146	1180	649	383	40.06	5	1852	25	641	2	0
Contig493	4104	gi|340711723|ref|XP_003394420.1|	PREDICTED: myosin heavy chain, non-muscle-like isoform 2 [Bombus terrestris]	1979	0	3919	1102	980	77.31	1	3300	884	1979	1	0
Contig510	728	gi|112984376|ref|NP_001037159.1|	ribosomal protein L14 [Bombyx mori]	165	2.00E-55	462	143	108	59.44	631	203	1	143	-2	0
Contig533	5232	gi|242009318|ref|XP_002425436.1|	hypothetical protein Phum_PHUM200810 [Pediculus humanus corporis]	1181	3.00E-26	308	142	98	57.04	5166	4750	11	147	-1	0
Contig553	10743	gi|383857012|ref|XP_003704000.1|	PREDICTED: prolyl endopeptidase-like [Megachile rotundata]	770	0	2483	709	563	63.47	4947	7073	65	768	3	0
Contig571	2584	gi|585698443|ref|XP_006822582.1|	PREDICTED: parafibromin-like, partial [Saccoglossus kowalevskii]	148	3.00E-09	150	103	58	31.07	442	750	3	101	1	0
Contig587	1893	gi|665808156|ref|XP_008552386.1|	PREDICTED: venom allergen 5-like [Microplitis demolitor]	222	5.00E-74	622	209	148	56.46	367	990	7	212	1	0
Contig606	1709	gi|242017678|ref|XP_002429314.1|	Apolipoprotein D precursor, putative [Pediculus humanus corporis]	325	4.00E-95	770	241	174	58.92	856	173	1	240	-2	0
Contig624	4540	gi|642921960|ref|XP_008192962.1|	PREDICTED: histone deacetylase complex subunit SAP130 [Tribolium castaneum]	906	4.00E-77	720	369	231	44.72	4020	2968	592	906	-2	0
Contig643	3774	gi|665809095|ref|XP_008552900.1|	PREDICTED: uncharacterized protein LOC103575059 [Microplitis demolitor]	811	2.00E-39	412	274	146	37.59	1344	556	540	805	-1	0
Contig662	2448	gi|557767471|ref|XP_005183424.1|	PREDICTED: serine proteases 1/2-like [Musca domestica]	282	8.00E-29	307	198	103	37.88	561	1139	3	190	3	0
Contig680	2231	gi|524883002|ref|XP_005098136.1|	PREDICTED: zinc finger RNA-binding protein-like [Aplysia californica]	917	2.00E-07	143	30	28	86.67	950	861	750	779	-1	0
Contig697	4116	gi|665813951|ref|XP_008555557.1|	PREDICTED: mediator of RNA polymerase II transcription subunit 12 [Microplitis demolitor]	2253	2.00E-17	232	127	82	56.69	719	1072	1935	2044	2	0
Contig732	5407	gi|642919381|ref|XP_008191848.1|	PREDICTED: vascular endothelial growth factor receptor 1 isoform X5 [Tribolium castaneum]	1188	0	1009	391	260	52.43	1784	2953	776	1119	2	0
Contig751	5245	gi|340718122|ref|XP_003397521.1|	PREDICTED: hypothetical protein LOC100642763 [Bombus terrestris]	1431	0	2339	489	453	88.55	217	1674	2	487	1	0
Contig770	10654	gi|91076698|ref|XP_971949.1|	PREDICTED: dipeptidyl peptidase 9 [Tribolium castaneum]	825	0	2805	846	656	62.17	400	2928	9	825	1	0
Contig787	1407	gi|662217776|ref|XP_008482884.1|	PREDICTED: longitudinals lacking protein, isoforms A/B/D/L-like [Diaphorina citri]	166	7.00E-13	175	56	39	55.36	22	189	75	130	1	0
Contig810	6720	gi|328726602|ref|XP_003248963.1|	PREDICTED: zinc finger protein 62 homolog [Acyrthosiphon pisum]	740	7.00E-42	434	319	150	32.6	2524	3465	237	536	1	0
Contig826	1384	gi|91082001|ref|XP_969328.1|	PREDICTED: vacuolar protein sorting-associated protein 37A [Tribolium castaneum]	327	2.00E-65	561	304	184	39.8	174	1058	27	327	3	0
Contig846	1665	gi|270297202|ref|NP_001161902.1|	juvenile hormone epoxide hydrolase-like protein 5 precursor [Tribolium castaneum]	456	6.00E-171	1287	458	321	53.93	186	1556	1	453	3	0
Contig862	541	gi|512890074|ref|XP_004922448.1|	PREDICTED: phosphorylated adapter RNA export protein-like [Bombyx mori]	419	3.00E-38	357	179	121	44.13	537	1	156	325	-2	0
Contig879	1328	gi|665786451|ref|XP_008552455.1|	PREDICTED: acyl-CoA synthetase short-chain family member 3, mitochondrial [Microplitis demolitor]	681	6.00E-67	593	151	132	68.87	1	453	501	651	1	0
Contig902	1299	gi|498937776|ref|XP_004520739.1|	PREDICTED: probable protein phosphatase CG10417-like [Ceratitis capitata]	802	6.00E-23	264	73	56	68.49	1039	1257	481	553	1	0
Contig918	1859	gi|641661566|ref|XP_008181932.1|	PREDICTED: filaggrin isoform X2 [Acyrthosiphon pisum]	1132	2.00E-11	176	68	49	57.35	1710	1507	1050	1108	-3	0
Contig981	633	gi|170057986|ref|XP_001864723.1|	heat shock protein 70 B2 [Culex quinquefasciatus]	640	4.00E-131	1002	210	200	90.95	632	3	198	407	-2	0
Contig1043	4887	gi|91088235|ref|XP_973797.1|	PREDICTED: NADH-ubiquinone oxidoreductase 75 kDa subunit, mitochondrial [Tribolium castaneum]	727	0	2963	730	622	74.38	175	2355	1	727	1	0
Contig1061	4944	gi|170047507|ref|XP_001851260.1|	ATPase n2b [Culex quinquefasciatus]	464	0	1437	402	326	65.67	4326	3142	47	447	-1	0
Contig1094	2145	gi|242016398|ref|XP_002428808.1|	Phosphoglucomutase, putative [Pediculus humanus corporis]	614	2.00E-49	478	580	260	28.1	1616	135	52	599	-2	0
Contig1111	11656	gi|383863785|ref|XP_003707360.1|	PREDICTED: protein flightless-1-like isoform 1 [Megachile rotundata]	1239	0	2815	739	595	71.72	3370	1235	514	1239	-1	0
Contig1129	5412	gi|345479554|ref|XP_001607409.2|	PREDICTED: protein mahjong isoform X2 [Nasonia vitripennis]	1587	0	2250	830	581	54.1	3201	781	703	1491	-1	0
Contig1148	2386	gi|156545694|ref|XP_001604509.1|	PREDICTED: WD repeat-containing protein 43-like isoform X1 [Nasonia vitripennis]	615	1.00E-128	1040	581	348	40.28	138	1862	1	571	3	0
Contig1166	5172	gi|380030253|ref|XP_003698766.1|	PREDICTED: pre-mRNA-processing factor 19 [Apis florea]	504	0	2286	504	462	83.13	4767	3256	1	503	-1	0
Contig1185	4228	gi|340722220|ref|XP_003399506.1|	PREDICTED: CTL-like protein 1-like [Bombus terrestris]	673	0	2017	692	510	55.78	3886	1817	1	667	-1	0
Contig1223	484	gi|557778578|ref|XP_005188918.1|	PREDICTED: UDP-glucuronosyltransferase 2C1-like [Musca domestica]	566	1.00E-34	332	157	97	41.4	2	472	270	423	2	0
Contig1239	4526	gi|662188540|ref|XP_008487949.1|	PREDICTED: Krueppel homolog 1-like [Diaphorina citri]	573	0	1459	612	389	54.08	4168	2399	37	570	-2	0
Contig1282	1576	gi|158295981|ref|XP_001237830.2|	AGAP006520-PA [Anopheles gambiae str. PEST]	315	2.00E-94	561	154	132	70.78	971	519	129	282	-3	0
Contig1303	1580	gi|557756809|ref|XP_005178140.1|	PREDICTED: carbonic anhydrase-related protein 10-like [Musca domestica]	325	2.00E-174	1294	303	265	76.57	1344	439	15	317	-3	0
Contig1338	2255	gi|170054379|ref|XP_001863102.1|	scabrous protein [Culex quinquefasciatus]	530	5.00E-116	944	442	266	44.34	893	2134	76	508	2	0
Contig1358	1118	gi|572310157|ref|XP_006620848.1|	PREDICTED: protein giant-like isoform X1 [Apis dorsata]	318	3.00E-45	416	199	117	47.74	590	3	158	315	-1	0
Contig1377	652	gi|170039580|ref|XP_001847608.1|	serine palmitoyltransferase 1 [Culex quinquefasciatus]	470	2.00E-49	440	160	113	53.75	2	481	308	464	2	0
Contig1396	5924	gi|242015522|ref|XP_002428402.1|	Ran-binding protein, putative [Pediculus humanus corporis]	592	0	2219	602	484	70.1	5736	3943	1	592	-3	0
Contig1418	2315	gi|676445096|ref|XP_009050644.1|	hypothetical protein LOTGIDRAFT_180523 [Lottia gigantea]	276	1.00E-30	320	139	80	47.48	335	751	62	200	2	0
Contig1457	3697	gi|242005724|ref|XP_002423712.1|	trithorax group protein osa, putative [Pediculus humanus corporis]	1664	6.00E-68	655	249	173	60.24	2953	3696	347	565	1	0
Contig1475	6928	gi|383863223|ref|XP_003707081.1|	PREDICTED: uncharacterized protein LOC100876332 [Megachile rotundata]	1238	0	3594	1332	940	55.71	2649	6605	12	1238	3	0
Contig1496	2731	gi|242008215|ref|XP_002424906.1|	conserved hypothetical protein [Pediculus humanus corporis]	753	6.00E-127	1049	694	381	33.57	2686	707	4	665	-1	0
Contig1533	406	gi|662195511|ref|XP_008470750.1|	PREDICTED: microtubule-associated protein tau isoform X3 [Diaphorina citri]	296	5.00E-64	519	135	115	75.56	14	406	57	191	2	0
Contig1554	4107	gi|645003889|ref|XP_008212733.1|	PREDICTED: protein lin-54 homolog isoform X2 [Nasonia vitripennis]	817	3.00E-115	997	858	471	38.81	779	3199	4	808	2	0
Contig1595	476	gi|91090704|ref|XP_974824.1|	PREDICTED: putative acyl-CoA-binding protein [Tribolium castaneum]	89	7.00E-37	323	89	73	67.42	160	426	1	89	1	0
Contig1618	6130	gi|91086235|ref|XP_966692.1|	PREDICTED: transitional endoplasmic reticulum ATPase TER94 [Tribolium castaneum]	803	0	3945	804	779	93.28	226	2637	1	803	1	0
Contig1636	1494	gi|645019467|ref|XP_008206861.1|	PREDICTED: serine/threonine-protein kinase tousled-like 2 isoform X6 [Nasonia vitripennis]	885	3.00E-14	197	46	39	80.43	1356	1493	1	46	3	0
Contig1658	2710	gi|119114172|ref|XP_319094.3|	AGAP009958-PA, partial [Anopheles gambiae str. PEST]	221	2.00E-30	316	83	77	79.52	2044	2292	139	221	1	0
Contig1675	2916	gi|665791671|ref|XP_008543401.1|	PREDICTED: protein FAM8A1 [Microplitis demolitor]	325	2.00E-67	598	290	183	39.66	214	1047	8	297	1	0
Contig1694	444	gi|572317413|ref|XP_006624311.1|	PREDICTED: probable cytochrome P450 303a1-like [Apis dorsata]	545	3.00E-07	126	67	35	37.31	243	443	310	376	3	0
Contig1715	3911	gi|665805575|ref|XP_008550987.1|	PREDICTED: PHD finger protein 20 [Microplitis demolitor]	1372	2.00E-115	1028	828	406	32.13	3436	1061	411	1129	-2	0
Contig1736	1182	gi|112982721|ref|NP_001037117.1|	zinc finger protein [Bombyx mori]	143	8.00E-57	482	148	113	64.86	342	785	1	140	3	0
Contig1755	3728	gi|242019609|ref|XP_002430252.1|	thioredoxin, putative [Pediculus humanus corporis]	158	2.00E-52	476	117	107	74.36	3319	2969	25	141	-2	0
Contig1775	1712	gi|160333857|ref|NP_001103783.1|	tropomyosin-2 isoform 3 [Bombyx mori]	252	2.00E-65	563	142	128	83.8	1	426	111	252	1	0
Contig1792	6933	gi|242018509|ref|XP_002429717.1|	Splicing factor 3B subunit, putative [Pediculus humanus corporis]	1218	0	5865	1221	1155	87.55	12	3674	1	1218	3	0
Contig1870	394	gi|116245285|ref|XP_001230285.1|	AGAP012891-PA, partial [Anopheles gambiae str. PEST]	165	1.00E-39	345	134	89	51.49	2	394	8	141	2	0
Contig1893	2918	gi|91084041|ref|XP_966999.1|	PREDICTED: arginase-1 [Tribolium castaneum]	341	1.00E-124	1000	310	242	60.32	180	1100	19	327	3	0
Contig1912	2603	gi|642924778|ref|XP_008194436.1|	PREDICTED: U6 snRNA-associated Sm-like protein LSm4 [Tribolium castaneum]	133	6.00E-62	537	125	111	86.4	219	593	1	123	3	0
Contig1933	3420	gi|645023161|ref|XP_008202457.1|	PREDICTED: GTP-binding protein Rheb homolog [Nasonia vitripennis]	182	3.00E-105	859	182	173	85.71	3285	2740	1	182	-1	0
Contig1967	1432	gi|189240241|ref|XP_001810647.1|	PREDICTED: carboxypeptidase B [Tribolium castaneum]	411	2.00E-75	637	301	177	47.51	299	1129	113	403	2	0
Contig2008	5746	gi|193697719|ref|XP_001944498.1|	PREDICTED: 6-phosphofructo-2-kinase/fructose-2,6-bisphosphatase-like [Acyrthosiphon pisum]	492	1.00E-179	1444	445	340	60.9	639	1964	48	491	3	0
Contig2029	1862	gi|642917524|ref|XP_008191239.1|	PREDICTED: fragile X mental retardation syndrome-related protein 1 isoform X6 [Tribolium castaneum]	625	0	1685	466	385	71.89	1767	373	25	481	-3	0
Contig2052	1363	gi|383861134|ref|XP_003706041.1|	PREDICTED: cytochrome c oxidase assembly protein COX16 homolog, mitochondrial-like [Megachile rotundata]	96	4.00E-06	120	55	37	43.64	1069	914	36	90	-1	0
Contig2094	1282	gi|290560644|ref|NP_001166740.1|	cuticular protein RR-1 motif 8 precursor [Bombyx mori]	167	3.00E-31	307	163	97	47.24	35	505	2	158	2	0
Contig2130	7994	gi|157105294|ref|XP_001648805.1|	zinc finger protein [Aedes aegypti]	1020	5.00E-165	836	156	152	92.95	3373	3840	683	838	1	0
Contig2165	3395	gi|512934249|ref|XP_004932989.1|	PREDICTED: uncharacterized protein LOC101739514 [Bombyx mori]	347	2.00E-44	353	258	123	34.5	563	1192	106	347	2	0
Contig2183	3380	gi|158298013|ref|XP_001689099.1|	AGAP004717-PC [Anopheles gambiae str. PEST]	504	2.00E-160	1269	559	340	49.55	673	2346	24	504	1	0
Contig2203	950	gi|170038377|ref|XP_001847027.1|	trypsin 3A1 [Culex quinquefasciatus]	241	3.00E-13	176	164	83	33.54	527	36	6	151	-1	0
Contig2226	5169	gi|383863867|ref|XP_003707401.1|	PREDICTED: uncharacterized protein LOC100875283 [Megachile rotundata]	477	7.00E-50	487	207	124	51.69	1121	1666	20	222	2	0
Contig2246	5166	gi|642925593|ref|XP_008194613.1|	PREDICTED: LOW QUALITY PROTEIN: uncharacterized protein LOC658801 [Tribolium castaneum]	2160	3.00E-117	1071	470	304	44.68	652	2046	472	935	1	0
Contig2288	3637	gi|91090964|ref|XP_974653.1|	PREDICTED: DNA-directed RNA polymerase II subunit RPB2 [Tribolium castaneum]	1175	0	5448	1080	1042	93.43	62	3274	1	1080	2	0
Contig2309	529	gi|156397082|ref|XP_001637721.1|	predicted protein, partial [Nematostella vectensis]	80	6.00E-11	146	68	40	57.35	1	204	1	68	1	0
Contig2332	836	gi|641665313|ref|XP_008183331.1|	PREDICTED: uncharacterized protein LOC100572305 isoform X2 [Acyrthosiphon pisum]	142	4.00E-16	191	130	66	38.46	483	121	1	129	-3	0
Contig2350	5038	gi|339241765|ref|XP_003376808.1|	retrovirus-related Pol polyprotein from transposon TNT 1-94 [Trichinella spiralis]	1324	2.00E-143	1247	819	451	35.16	5037	2671	523	1308	-2	0
Contig2369	4993	gi|350423484|ref|XP_003493495.1|	PREDICTED: DNA mismatch repair protein Msh2-like [Bombus impatiens]	921	0	2119	681	508	57.71	3867	1843	243	919	-2	0
Contig2389	1747	gi|512928468|ref|XP_004931585.1|	PREDICTED: allatotropin-like isoform X2 [Bombyx mori]	131	5.00E-19	221	128	70	42.19	1420	1055	3	129	-1	0
Contig2409	553	gi|642935122|ref|XP_008197897.1|	PREDICTED: LOW QUALITY PROTEIN: uncharacterized protein LOC658528 [Tribolium castaneum]	18260	4.00E-83	707	183	157	77.6	1	549	13336	13516	1	0
Contig2428	4133	gi|572308824|ref|XP_006620221.1|	PREDICTED: RING finger and SPRY domain-containing protein 1-like isoform X2 [Apis dorsata]	532	0	1806	531	417	63.28	3759	2221	1	524	-3	0
Contig2469	3910	gi|642928821|ref|XP_008195575.1|	PREDICTED: transcriptional repressor p66-alpha isoform X2 [Tribolium castaneum]	498	2.00E-85	751	369	225	53.39	1213	2313	207	498	1	0
Contig2504	1372	gi|642920251|ref|XP_008192269.1|	PREDICTED: probable cytochrome P450 6a14 [Tribolium castaneum]	519	4.00E-111	885	421	252	41.57	1277	18	77	489	-3	0
Contig2541	6956	gi|156545826|ref|XP_001606188.1|	PREDICTED: sorting nexin-4-like [Nasonia vitripennis]	424	4.00E-160	1305	416	314	60.1	5148	6386	14	423	3	0
Contig2561	6894	gi|156547325|ref|XP_001602053.1|	PREDICTED: cleft lip and palate transmembrane protein 1 homolog [Nasonia vitripennis]	627	0	2137	631	496	64.82	3596	5452	11	627	2	0
Contig2596	3561	gi|195389118|ref|XP_002053225.1|	GJ23768 [Drosophila virilis]	780	0	1455	371	311	70.89	1060	2157	409	779	1	0
Contig2615	2772	gi|383861262|ref|XP_003706105.1|	PREDICTED: cleavage and polyadenylation specificity factor subunit 3-like [Megachile rotundata]	686	0	3333	682	646	88.56	186	2231	1	682	3	0
Contig2631	3258	gi|242019973|ref|XP_002430432.1|	conserved hypothetical protein [Pediculus humanus corporis]	1242	0	2934	1022	779	62.52	3174	202	243	1208	-1	0
Contig2654	9282	gi|242022055|ref|XP_002431457.1|	conserved hypothetical protein [Pediculus humanus corporis]	170	9.00E-102	851	171	168	93.57	6265	5753	1	170	-3	0
Contig2674	3688	gi|572297558|ref|XP_006614963.1|	PREDICTED: bromodomain adjacent to zinc finger domain protein 2B-like [Apis dorsata]	2052	9.00E-144	1252	368	292	64.4	3687	2593	675	1039	-2	0
Contig2696	724	gi|665810266|ref|XP_008553544.1|	PREDICTED: translation elongation factor 2 [Microplitis demolitor]	844	3.00E-61	538	109	103	91.74	2	328	530	638	2	0
Contig2735	5658	gi|170027790|ref|XP_001841780.1|	oxysterol binding protein 9 [Culex quinquefasciatus]	674	5.00E-158	891	236	196	69.07	4895	4200	337	571	-2	0
Contig2777	8703	gi|644999367|ref|XP_008215532.1|	PREDICTED: uncharacterized protein LOC100678349 isoform X3 [Nasonia vitripennis]	2158	0	2098	1591	786	33.82	7919	3609	146	1629	-2	0
Contig2798	1111	gi|645028785|ref|XP_008212275.1|	PREDICTED: proteasome subunit alpha type-4 isoform X1 [Nasonia vitripennis]	257	3.00E-162	1191	256	241	85.55	973	206	1	256	-1	0
Contig2818	5644	gi|242010160|ref|XP_002425844.1|	ubiquitin specific proteinase, putative [Pediculus humanus corporis]	1709	0	2497	1428	785	44.89	2	4099	24	1213	2	0
Contig2834	6172	gi|645012754|ref|XP_008216461.1|	PREDICTED: structural maintenance of chromosomes protein 4 [Nasonia vitripennis]	1440	0	2979	1312	873	48.17	466	4350	13	1313	1	0
Contig2857	2215	gi|665794093|ref|XP_008544727.1|	PREDICTED: glutaminase liver isoform, mitochondrial isoform X1 [Microplitis demolitor]	652	1.00E-172	1272	367	285	61.31	774	1874	243	604	3	0
Contig2894	671	gi|156548795|ref|XP_001605557.1|	PREDICTED: cytosolic purine 5'-nucleotidase isoform X1 [Nasonia vitripennis]	635	8.00E-73	611	173	135	68.79	156	671	7	178	3	0
Contig2916	2231	gi|157127854|ref|XP_001661212.1|	roundabout [Aedes aegypti]	1285	3.00E-158	921	327	221	53.21	1722	748	27	349	-3	0
Contig2956	2718	gi|340718488|ref|XP_003397698.1|	PREDICTED: v-type proton ATPase 116 kDa subunit a isoform 1-like [Bombus terrestris]	844	0	2721	674	571	74.93	2718	721	182	844	-1	0
Contig2973	3237	gi|242014052|ref|XP_002427712.1|	Innexin inx2, putative [Pediculus humanus corporis]	399	0	1580	399	346	72.68	827	2008	1	399	2	0
Contig2993	5539	gi|557779184|ref|XP_005189219.1|	PREDICTED: transmembrane emp24 domain-containing protein 5-like [Musca domestica]	238	1.00E-58	535	224	150	45.98	5415	4762	16	234	-2	0
Contig3012	1371	gi|195500065|ref|XP_002097215.1|	GE24618 [Drosophila yakuba]	233	7.00E-08	138	48	32	58.33	1227	1370	137	184	3	0
Contig3032	2827	gi|383864923|ref|XP_003707927.1|	PREDICTED: uncharacterized protein LOC100880697 [Megachile rotundata]	292	6.00E-37	370	123	93	57.72	2635	2276	2	121	-1	0
Contig3049	7931	gi|645014203|ref|XP_008203379.1|	PREDICTED: exportin-5 [Nasonia vitripennis]	1216	0	3155	1247	856	50.6	7601	3960	9	1214	-1	0
Contig3084	4834	gi|662188039|ref|XP_008487675.1|	PREDICTED: uncharacterized protein LOC103524437 [Diaphorina citri]	585	0	1842	640	442	62.03	554	2458	28	568	2	0
Contig3125	600	gi|157117579|ref|XP_001658835.1|	hexamerin 2 beta [Aedes aegypti]	692	7.00E-32	318	208	106	34.13	1	600	407	602	1	0
Contig3144	3481	gi|641665171|ref|XP_008183274.1|	PREDICTED: bifunctional arginine demethylase and lysyl-hydroxylase PSR [Acyrthosiphon pisum]	389	0	1500	372	325	75	316	1428	11	382	1	0
Contig3166	3981	gi|242009324|ref|XP_002425439.1|	conserved hypothetical protein [Pediculus humanus corporis]	441	3.00E-97	833	267	199	58.43	3981	3205	179	441	-1	0
Contig3183	7274	gi|345479234|ref|XP_001604606.2|	PREDICTED: lysophospholipid acyltransferase 5 [Nasonia vitripennis]	471	1.00E-156	1287	461	320	52.28	143	1510	10	470	2	0
Contig3236	1099	gi|383865635|ref|XP_003708278.1|	PREDICTED: uncharacterized protein LOC100878943 [Megachile rotundata]	816	0	1414	347	291	72.91	1066	26	76	422	-1	0
Contig3254	5087	gi|350414145|ref|XP_003490219.1|	PREDICTED: bifunctional protein NCOAT-like isoform 2 [Bombus impatiens]	928	0	2956	980	703	57.96	356	3295	1	915	2	0
Contig3279	3099	gi|662194704|ref|XP_008470310.1|	PREDICTED: uncharacterized protein LOC103507596 [Diaphorina citri]	422	4.00E-32	342	161	96	47.83	2011	1529	264	403	-3	0
Contig3299	7025	gi|572311047|ref|XP_006621260.1|	PREDICTED: ethanolamine-phosphate cytidylyltransferase-like isoform X1 [Apis dorsata]	368	0	1610	357	325	81.23	6726	5656	5	361	-3	0
Contig3322	5274	gi|383860512|ref|XP_003705733.1|	PREDICTED: uncharacterized protein LOC100880355 [Megachile rotundata]	1853	0	2173	809	557	52.9	1687	4086	1126	1850	1	0
Contig3341	537	gi|572259623|ref|XP_006608145.1|	PREDICTED: protein hu-li tai shao-like isoform X1 [Apis dorsata]	731	2.00E-09	146	53	45	75.47	7	159	670	719	1	0
Contig3360	6286	gi|242024147|ref|XP_002432491.1|	conserved hypothetical protein [Pediculus humanus corporis]	1049	0	2048	1144	646	43.01	490	3825	41	1042	1	0
Contig3379	1239	gi|642919848|ref|XP_008192094.1|	PREDICTED: uncharacterized protein LOC103312662 [Tribolium castaneum]	389	1.00E-52	475	353	184	37.39	1235	195	77	386	-2	0
Contig3397	5227	gi|557768725|ref|XP_005184039.1|	PREDICTED: probable elongator complex protein 2-like [Musca domestica]	802	0	1930	839	545	47.32	124	2571	2	800	1	0
Contig3459	2268	gi|512916875|ref|XP_004928748.1|	PREDICTED: regulating synaptic membrane exocytosis protein 2-like [Bombyx mori]	1836	3.00E-101	895	673	345	40.56	2264	312	449	1020	-2	0
Contig3478	421	gi|156552406|ref|XP_001602166.1|	PREDICTED: transaldolase isoform X2 [Nasonia vitripennis]	332	1.00E-18	208	53	47	71.7	4	162	278	330	1	0
Contig3499	2415	gi|585703464|ref|XP_006823265.1|	PREDICTED: mitogen-activated protein kinase 15-like [Saccoglossus kowalevskii]	718	3.00E-132	701	206	157	61.65	1407	790	140	342	-1	0
Contig3521	1480	gi|642925556|ref|XP_971635.2|	PREDICTED: estrogen sulfotransferase [Tribolium castaneum]	364	7.00E-101	806	269	190	54.28	1253	447	92	360	-3	0
Contig3542	9883	gi|383848317|ref|XP_003699798.1|	PREDICTED: mediator of RNA polymerase II transcription subunit 16-like isoform 1 [Megachile rotundata]	810	0	2339	819	588	55.8	3928	6345	1	807	1	0
Contig3562	413	gi|195125976|ref|XP_002007450.1|	GI12385 [Drosophila mojavensis]	264	7.00E-22	230	137	76	35.77	412	2	101	233	-2	0
Contig3603	445	gi|641647152|ref|XP_008185848.1|	PREDICTED: copine-5-like isoform X1 [Acyrthosiphon pisum]	538	1.00E-54	299	67	58	77.61	1	201	376	442	1	0
Contig3627	4121	gi|350408830|ref|XP_003488529.1|	PREDICTED: ras-related GTP-binding protein A-like [Bombus impatiens]	306	0	1527	305	293	92.13	3912	2998	1	305	-3	0
Contig3645	3800	gi|662212467|ref|XP_008479970.1|	PREDICTED: zinc finger protein 425-like [Diaphorina citri]	232	7.00E-27	244	225	98	28	3352	2687	54	231	-2	0
Contig3664	1402	gi|642915551|ref|XP_008190663.1|	PREDICTED: RNA-binding protein 25 isoform X2 [Tribolium castaneum]	805	1.00E-41	412	191	119	47.64	530	1102	1	155	2	0
Contig3686	7183	gi|642927608|ref|XP_008195333.1|	PREDICTED: ras-responsive element-binding protein 1 isoform X2 [Tribolium castaneum]	1400	1.00E-153	1345	995	496	38.69	1	2691	332	1163	1	0
Contig3727	1572	gi|156545523|ref|XP_001607196.1|	PREDICTED: bifunctional ATP-dependent dihydroxyacetone kinase/FAD-AMP lyase (cyclizing)-like [Nasonia vitripennis]	576	1.00E-105	859	519	290	39.5	1541	84	1	514	-2	0
Contig3748	1469	gi|642938732|ref|XP_966846.2|	PREDICTED: methionine synthase reductase [Tribolium castaneum]	418	2.00E-39	387	189	121	46.56	897	1463	41	225	3	0
Contig3772	1430	gi|242012945|ref|XP_002427184.1|	class B secretin-like G-protein coupled receptor GPRmth5, putative [Pediculus humanus corporis]	885	2.00E-16	215	117	69	44.44	8	358	677	775	2	0
Contig3791	1419	gi|347965069|ref|XP_003437199.1|	AGAP001065-PD [Anopheles gambiae str. PEST]	467	0	1395	371	298	67.92	1417	353	97	467	-3	0
Contig3808	1500	gi|112983906|ref|NP_001036848.1|	eukaryotic translation initiation factor 3 subunit H [Bombyx mori]	337	0	1461	336	306	77.98	1395	391	1	336	-1	0
Contig3827	655	gi|328716175|ref|XP_001946725.2|	PREDICTED: repetitive proline-rich cell wall protein 2-like [Acyrthosiphon pisum]	289	2.00E-50	436	191	139	65.97	76	642	85	265	1	0
Contig3845	5127	gi|91077430|ref|XP_966364.1|	PREDICTED: putative pre-mRNA-splicing factor ATP-dependent RNA helicase PRP1 [Tribolium castaneum]	716	0	3465	726	672	88.29	4858	2681	1	716	-3	0
Contig3880	1573	gi|350408857|ref|XP_003488538.1|	PREDICTED: apolipoprotein D-like [Bombus impatiens]	189	2.00E-28	291	190	103	33.16	1479	913	1	186	-2	0
Contig3900	7104	gi|642934179|ref|XP_008199640.1|	PREDICTED: uncharacterized protein LOC657682 isoform X1 [Tribolium castaneum]	1087	1.00E-104	951	269	211	69.89	4139	4870	836	1087	2	0
Contig3979	758	gi|642920483|ref|XP_008192370.1|	PREDICTED: liprin-beta-1 isoform X4 [Tribolium castaneum]	736	4.00E-83	690	227	167	59.47	43	723	324	546	1	0
Contig3999	2178	gi|571577742|ref|XP_006572163.1|	PREDICTED: eukaryotic translation initiation factor 2 subunit 2-like isoform X2 [Apis mellifera]	317	4.00E-151	1157	314	274	79.94	352	1284	4	316	1	0
Contig4042	422	gi|665793841|ref|XP_008544589.1|	PREDICTED: myrosinase 1-like [Microplitis demolitor]	513	3.00E-24	254	139	79	35.25	415	8	174	309	-2	0
Contig4097	2376	gi|662196402|ref|XP_008471231.1|	PREDICTED: suppressor of SWI4 1 homolog isoform X3 [Diaphorina citri]	466	9.00E-161	1243	399	303	58.15	280	1476	26	402	1	0
Contig4116	1175	gi|662197684|ref|XP_008471932.1|	PREDICTED: peripheral-type benzodiazepine receptor-associated protein 1-like [Diaphorina citri]	204	2.00E-23	252	149	76	40.27	628	182	73	170	-2	0
Contig4156	4214	gi|328696684|ref|XP_001943454.2|	PREDICTED: elongation factor Tu GTP-binding domain-containing protein 1 [Acyrthosiphon pisum]	1045	0	2338	869	610	52.01	4170	1579	242	1045	-3	0
Contig4172	4327	gi|665794516|ref|XP_008544957.1|	PREDICTED: host cell factor-like [Microplitis demolitor]	1745	0	1615	349	299	76.5	204	1241	44	392	3	0
Contig4191	5450	gi|242025524|ref|XP_002433174.1|	Negative elongation factor E, putative [Pediculus humanus corporis]	273	2.00E-99	840	282	217	66.31	145	978	1	273	1	0
Contig4234	2975	gi|572319446|ref|XP_006625265.1|	PREDICTED: maternal protein exuperantia-like isoform X4 [Apis dorsata]	406	3.00E-98	826	395	249	45.32	1256	2407	15	400	2	0
Contig4255	4264	gi|665806551|ref|XP_008551521.1|	PREDICTED: uncharacterized protein LOC103573983 [Microplitis demolitor]	903	3.00E-174	1420	739	437	43.98	3707	1632	197	894	-3	0
Contig4275	974	gi|557752442|ref|XP_005175971.1|	PREDICTED: FCH domain only protein 2-like [Musca domestica]	456	8.00E-128	978	264	219	68.56	796	5	1	264	-2	0
Contig4294	1524	gi|383866101|ref|XP_003708510.1|	PREDICTED: protein yellow-like [Megachile rotundata]	376	1.00E-149	1133	351	261	57.26	1197	145	26	376	-1	0
Contig4314	2887	gi|665792993|ref|XP_008544124.1|	PREDICTED: cyclin-dependent kinases regulatory subunit-like [Microplitis demolitor]	93	1.00E-35	345	91	76	70.33	2790	2518	1	88	-2	0
Contig4351	8580	gi|242009051|ref|XP_002425306.1|	zfh4, putative [Pediculus humanus corporis]	3234	0	3027	982	718	66.29	8580	5860	140	1075	-1	0
Contig4412	5893	gi|572268677|ref|XP_006612378.1|	PREDICTED: leucine-rich repeat protein 1-like [Apis dorsata]	405	2.00E-73	661	412	249	37.62	5640	4411	1	399	-2	0
Contig4432	6557	gi|380026333|ref|XP_003696906.1|	PREDICTED: uncharacterized protein LOC100866350 [Apis florea]	1623	0	1633	1140	610	38.77	5071	1925	508	1558	-2	0
Contig4474	2450	gi|242009743|ref|XP_002425642.1|	cytochrome P450, putative [Pediculus humanus corporis]	520	7.00E-154	1204	397	275	56.68	1613	477	124	519	-1	0
Contig4490	1765	gi|195060423|ref|XP_001995803.1|	GH17569 [Drosophila grimshawi]	414	9.00E-37	369	293	166	35.84	1366	509	63	345	-1	0
Contig4591	2371	gi|157137897|ref|XP_001664066.1|	leucine-rich transmembrane protein, partial [Aedes aegypti]	945	2.00E-57	550	431	224	35.03	1882	656	296	724	-1	0
Contig4635	4400	gi|645022557|ref|XP_008217432.1|	PREDICTED: proteasome-associated protein ECM29 homolog isoform X2 [Nasonia vitripennis]	1812	0	2149	1018	646	44.89	4316	1296	1	959	-1	0
Contig4679	2958	gi|328706750|ref|XP_003243190.1|	PREDICTED: uncharacterized protein LOC100571575 [Acyrthosiphon pisum]	277	5.00E-09	152	143	64	31.47	2793	2386	1	132	-1	0
Contig4697	666	gi|383849238|ref|XP_003700252.1|	PREDICTED: pre-mRNA-splicing factor CWC22 homolog [Megachile rotundata]	750	3.00E-67	578	223	162	60.99	1	666	262	477	1	0
Contig4743	2938	gi|449692648|ref|XP_002170883.2|	PREDICTED: ankyrin-1-like, partial [Hydra vulgaris]	897	8.00E-33	357	466	205	29.4	2869	1511	450	896	-1	0
Contig4761	2681	gi|91091980|ref|XP_969170.1|	PREDICTED: IQ domain-containing protein G [Tribolium castaneum]	368	2.00E-34	356	317	169	30.28	1454	555	58	365	-1	0
Contig4780	7381	gi|383864253|ref|XP_003707594.1|	PREDICTED: sortilin-related receptor-like [Megachile rotundata]	2162	0	3506	1409	890	48.33	4953	778	767	2142	-2	0
Contig4824	2791	gi|345497849|ref|XP_001605448.2|	PREDICTED: prominin-1 [Nasonia vitripennis]	1316	5.00E-58	565	307	183	38.44	1	921	968	1268	1	0
Contig4862	1798	gi|91085219|ref|XP_972532.1|	PREDICTED: glucose dehydrogenase [FAD, quinone] [Tribolium castaneum]	610	0	1822	593	436	55.31	20	1798	13	603	2	0
Contig4879	5255	gi|189238660|ref|XP_972432.2|	PREDICTED: ribosome biogenesis methyltransferase WBSCR22 [Tribolium castaneum]	274	7.00E-122	1002	230	208	78.7	5255	4566	47	274	-1	0
Contig4898	3737	gi|291227147|ref|XP_002733549.1|	PREDICTED: CWF19-like protein 2-like [Saccoglossus kowalevskii]	923	9.00E-168	1366	835	490	38.8	3352	974	94	919	-2	0
Contig4920	2296	gi|242006623|ref|XP_002424148.1|	acetylcholine receptor protein alpha 1, 2, 3, 4 invertebrate, putative [Pediculus humanus corporis]	534	2.00E-118	771	212	176	71.7	2295	1663	203	403	-2	0
Contig4940	522	gi|644999121|ref|XP_008215426.1|	PREDICTED: ATPase ASNA1 homolog [Nasonia vitripennis]	344	5.00E-29	287	69	59	75.36	2	208	276	344	2	0
Contig4962	686	gi|328791530|ref|XP_624429.2|	PREDICTED: biogenesis of lysosome-related organelles complex 1 subunit 4-like isoform X3 [Apis mellifera]	155	8.00E-19	210	146	84	33.56	581	150	8	152	-1	0
Contig4981	1995	gi|665788649|ref|XP_008559927.1|	PREDICTED: uncharacterized protein LOC103580077 isoform X1 [Microplitis demolitor]	258	3.00E-24	269	271	125	31	814	53	12	258	-3	0
Contig4999	6012	gi|383862735|ref|XP_003706839.1|	PREDICTED: acyl-CoA:lysophosphatidylglycerol acyltransferase 1-like [Megachile rotundata]	376	1.00E-139	1146	365	273	58.63	5837	4752	15	376	-2	0
Contig5040	1320	gi|642916648|ref|XP_008192029.1|	PREDICTED: heat shock 70 kDa protein-like isoform X2 [Tribolium castaneum]	613	3.00E-50	365	198	116	42.93	1262	702	10	206	-2	0
Contig5085	2530	gi|156541837|ref|XP_001601244.1|	PREDICTED: NADH dehydrogenase [ubiquinone] 1 alpha subcomplex assembly factor 5 [Nasonia vitripennis]	358	1.00E-36	372	106	87	59.43	2	319	253	358	2	0
Contig5123	960	gi|642920680|ref|XP_008192519.1|	PREDICTED: troponin I isoform X12 [Tribolium castaneum]	197	6.00E-14	179	37	36	94.59	111	1	123	159	-1	0
Contig5185	2666	gi|645018230|ref|XP_008205904.1|	PREDICTED: dipeptidyl peptidase 3 isoform X1 [Nasonia vitripennis]	781	0	2355	728	550	61.4	2381	213	51	775	-1	0
Contig5205	2529	gi|665798507|ref|XP_008547130.1|	PREDICTED: surfeit locus protein 4 homolog [Microplitis demolitor]	270	5.00E-159	1215	266	252	83.46	2364	1570	5	270	-1	0
Contig5222	4489	gi|572318327|ref|XP_006624738.1|	PREDICTED: sideroflexin-2-like [Apis dorsata]	326	4.00E-140	1133	326	252	64.42	1525	551	1	326	-1	0
Contig5244	2148	gi|383855620|ref|XP_003703308.1|	PREDICTED: septin-2-like [Megachile rotundata]	421	0	1944	416	388	86.54	763	2010	10	421	1	0
Contig5266	754	gi|557765835|ref|XP_005182615.1|	PREDICTED: fructose-bisphosphate aldolase-like isoform X2 [Musca domestica]	364	1.00E-19	224	61	47	73.77	752	570	304	364	-3	0
Contig5283	4549	gi|242018759|ref|XP_002429841.1|	serine protease snake precursor, putative [Pediculus humanus corporis]	310	2.00E-48	462	237	146	43.88	4548	3868	75	310	-2	0
Contig5343	2809	gi|383856895|ref|XP_003703942.1|	PREDICTED: proliferation-associated protein 2G4-like [Megachile rotundata]	387	2.00E-152	1124	289	247	73.01	1499	633	97	385	-3	0
Contig5379	1301	gi|91094823|ref|XP_971065.1|	PREDICTED: protein O-mannosyltransferase 1 [Tribolium castaneum]	778	2.00E-07	140	48	36	50	1301	1158	731	778	-1	0
Contig5416	3298	gi|170034751|ref|XP_001845236.1|	mitosis inhibitor protein kinase [Culex quinquefasciatus]	568	3.00E-73	663	411	240	41.36	3290	2124	71	476	-3	0
Contig5435	4189	gi|390364745|ref|XP_003730672.1|	PREDICTED: putative amino acid permease F13H10.3-like isoform 1 [Strongylocentrotus purpuratus]	578	5.00E-106	734	300	194	47.33	3730	2831	279	578	-1	0
Contig5460	2304	gi|350400270|ref|XP_003485781.1|	PREDICTED: autophagy-related protein 101-like isoform 2 [Bombus impatiens]	218	9.00E-139	1068	218	210	87.16	250	903	1	218	1	0
Contig5478	2512	gi|91082191|ref|XP_971575.1|	PREDICTED: calcyphosin-like protein [Tribolium castaneum]	215	9.00E-83	693	213	167	58.69	48	677	3	215	3	0
Contig5495	775	gi|642926544|ref|XP_008194915.1|	PREDICTED: uncharacterized protein LOC103313436 [Tribolium castaneum]	1828	1.00E-07	137	97	52	31.96	483	773	531	624	3	0
Contig5553	1199	gi|242010427|ref|XP_002425969.1|	Mast cell protease 6 precursor, putative [Pediculus humanus corporis]	371	3.00E-107	841	243	187	62.14	270	998	128	368	3	0
Contig5573	1938	gi|91087831|ref|XP_967526.1|	PREDICTED: degenerin del-1 [Tribolium castaneum]	464	2.00E-153	1181	459	308	47.71	1676	312	6	460	-2	0
Contig5659	1190	gi|498979703|ref|XP_004529173.1|	PREDICTED: iron-sulfur cluster assembly enzyme ISCU, mitochondrial-like isoform X2 [Ceratitis capitata]	152	3.00E-79	633	143	131	83.22	462	881	6	148	3	0
Contig5679	2968	gi|198477392|ref|XP_002136627.1|	GA27687 [Drosophila pseudoobscura pseudoobscura]	117	1.00E-67	578	120	113	90.83	220	579	2	117	1	0
Contig5702	5412	gi|390334574|ref|XP_782558.3|	PREDICTED: uncharacterized protein LOC577224 [Strongylocentrotus purpuratus]	2680	1.00E-17	235	157	82	35.67	4277	3876	527	683	-2	0
Contig5724	2327	gi|242023406|ref|XP_002432125.1|	conserved hypothetical protein [Pediculus humanus corporis]	247	3.00E-55	498	125	103	69.6	919	1293	118	242	1	0
Contig5745	1989	gi|383860203|ref|XP_003705580.1|	PREDICTED: uncharacterized protein LOC100880537 [Megachile rotundata]	914	5.00E-27	305	99	72	65.66	1985	1701	787	875	-2	0
Contig5781	2394	gi|662197951|ref|XP_008472078.1|	PREDICTED: dnaJ homolog subfamily C member 22-like [Diaphorina citri]	379	5.00E-153	1182	375	279	57.33	2178	1066	11	378	-1	0
Contig5861	820	gi|383847887|ref|XP_003699584.1|	PREDICTED: uncharacterized protein LOC100883348 [Megachile rotundata]	263	1.00E-52	454	141	113	53.19	816	394	120	260	-2	0
Contig5883	9081	gi|383865152|ref|XP_003708039.1|	PREDICTED: epidermal growth factor receptor-like [Megachile rotundata]	1459	0	5275	1492	1159	67.76	6535	2084	19	1459	-3	0
Contig5905	496	gi|242024000|ref|XP_002432418.1|	ankyrin repeat domain-containing protein, putative [Pediculus humanus corporis]	176	1.00E-12	163	75	50	44	5	229	85	159	2	0
Contig5926	13735	gi|242020808|ref|XP_002430843.1|	bric-A-brac, putative [Pediculus humanus corporis]	324	2.00E-78	696	179	148	74.3	8269	8805	1	166	1	0
Contig5990	1468	gi|156545706|ref|XP_001604724.1|	PREDICTED: speckle-type POZ protein A-like [Nasonia vitripennis]	352	4.00E-11	168	82	48	45.12	841	608	173	254	-1	0
Contig6034	1344	gi|572297447|ref|XP_006614912.1|	PREDICTED: 3-hydroxyisobutyrate dehydrogenase, mitochondrial-like isoform X3 [Apis dorsata]	302	9.00E-117	902	300	223	56.33	243	1139	2	301	3	0
Contig6052	463	gi|242015923|ref|XP_002428592.1|	cytochrome B5, putative [Pediculus humanus corporis]	455	3.00E-07	126	56	35	41.07	5	169	302	357	2	0
Contig6073	3668	gi|86515396|ref|NP_001034523.1|	cephalothorax [Tribolium castaneum]	312	3.00E-87	745	374	226	51.34	327	1388	1	312	3	0
Contig6094	3537	gi|665792239|ref|XP_008543713.1|	PREDICTED: excitatory amino acid transporter 1-like [Microplitis demolitor]	505	0	1641	500	394	64.2	201	1688	4	497	3	0
Contig6115	2517	gi|328726602|ref|XP_003248963.1|	PREDICTED: zinc finger protein 62 homolog [Acyrthosiphon pisum]	740	4.00E-150	553	214	134	52.34	1311	673	437	650	-1	0
Contig6201	3273	gi|242018333|ref|XP_002429632.1|	Regulatory-associated protein of mTOR, putative [Pediculus humanus corporis]	1284	0	3135	749	652	78.64	54	2273	12	758	3	0
Contig6248	2223	gi|383860213|ref|XP_003705585.1|	PREDICTED: aryl hydrocarbon receptor nuclear translocator-like protein 1-like [Megachile rotundata]	899	0	1576	462	357	68.4	212	1537	286	733	2	0
Contig6270	1294	gi|571546444|ref|XP_006569770.1|	PREDICTED: ras-related protein Rab-34-like isoform X1 [Apis mellifera]	265	4.00E-80	653	247	174	51.82	3	731	21	264	3	0
Contig6313	489	gi|241641665|ref|XP_002411005.1|	hypothetical protein IscW_ISCW010238, partial [Ixodes scapularis]	287	6.00E-30	291	153	91	43.79	450	4	2	147	-1	0
Contig6333	1901	gi|642929577|ref|XP_008195891.1|	PREDICTED: protein max isoform X2 [Tribolium castaneum]	168	2.00E-52	466	133	111	72.93	1514	1116	37	165	-1	0
Contig6357	4139	gi|642924926|ref|XP_008194100.1|	PREDICTED: low affinity cationic amino acid transporter 2 [Tribolium castaneum]	812	0	2454	823	581	61.97	3757	1415	8	812	-2	0
Contig6378	1885	gi|662194501|ref|XP_008470202.1|	PREDICTED: sarcalumenin [Diaphorina citri]	778	1.00E-05	127	190	93	34.21	1444	1872	31	220	1	0
Contig6418	1736	gi|665809069|ref|XP_008552886.1|	PREDICTED: UPF0528 protein CG10038 [Microplitis demolitor]	304	6.00E-103	822	302	213	54.3	1558	662	3	296	-2	0
Contig6437	1766	gi|645016699|ref|XP_008211586.1|	PREDICTED: nesprin-1 [Nasonia vitripennis]	11638	0	2170	589	508	67.91	1766	3	245	829	-1	0
Contig6479	3113	gi|189241451|ref|XP_001812645.1|	PREDICTED: zinc finger protein 358-like [Tribolium castaneum]	435	0	1422	482	333	59.34	334	1779	1	393	1	0
Contig6547	6220	gi|585647724|ref|XP_006814095.1|	PREDICTED: protein FAM134C-like [Saccoglossus kowalevskii]	436	2.00E-36	380	188	111	38.3	5750	5190	17	201	-3	0
Contig6569	1644	gi|242011154|ref|XP_002426320.1|	membrane-associated RING finger protein, putative [Pediculus humanus corporis]	167	3.00E-42	391	134	92	47.01	848	447	30	163	-2	0
Contig6611	1737	gi|156547301|ref|XP_001601545.1|	PREDICTED: mitochondrial carrier homolog 2-like [Nasonia vitripennis]	329	4.00E-78	656	280	175	46.07	508	1347	29	306	1	0
Contig6648	4390	gi|645037557|ref|XP_008217294.1|	PREDICTED: DNA topoisomerase 2-binding protein 1-A [Nasonia vitripennis]	1270	0	1498	1321	674	31.49	4058	258	11	1248	-3	0
Contig6674	3656	gi|665803043|ref|XP_008549601.1|	PREDICTED: transmembrane channel-like protein 5 [Microplitis demolitor]	763	1.00E-117	1004	489	302	41.51	1122	2579	236	718	3	0
Contig6696	675	gi|383851615|ref|XP_003701327.1|	PREDICTED: prostaglandin reductase 1-like [Megachile rotundata]	363	5.00E-20	226	84	57	52.38	252	1	17	99	-1	0
Contig6720	1993	gi|642913301|ref|XP_008201476.1|	PREDICTED: chymotrypsin-like elastase family member 2A isoform X2 [Tribolium castaneum]	287	6.00E-80	671	238	166	52.94	1451	738	16	231	-3	0
Contig6736	2871	gi|242012769|ref|XP_002427100.1|	wimple/ift172, putative [Pediculus humanus corporis]	1752	0	2436	854	611	52.34	3	2555	903	1745	3	0
Contig6758	4682	gi|383863735|ref|XP_003707335.1|	PREDICTED: uncharacterized protein LOC100877567 [Megachile rotundata]	1034	2.00E-117	1035	398	256	49.25	1338	2468	329	721	3	0
Contig6776	2071	gi|156537946|ref|XP_001608165.1|	PREDICTED: flavin-containing monooxygenase FMO GS-OX5-like [Nasonia vitripennis]	423	6.00E-164	1251	391	282	58.82	1773	604	29	418	-2	0
Contig6795	1707	gi|641662733|ref|XP_008182372.1|	PREDICTED: inactive pancreatic lipase-related protein 1-like isoform X2 [Acyrthosiphon pisum]	501	3.00E-134	1049	407	260	48.89	244	1428	77	483	1	0
Contig6821	1809	gi|242007218|ref|XP_002424439.1|	26S proteasome non-ATPase regulatory subunit, putative [Pediculus humanus corporis]	311	0	1596	311	301	95.5	203	1135	1	311	2	0
Contig6838	6944	gi|157134775|ref|XP_001656436.1|	hypothetical protein AaeL_AAEL000474 [Aedes aegypti]	727	0	1447	404	329	72.03	6817	5621	153	555	-2	0
Contig6880	12213	gi|340710026|ref|XP_003393599.1|	PREDICTED: hypothetical protein LOC100646252 [Bombus terrestris]	3530	0	1911	1424	705	35.04	2733	6446	853	2150	3	0
Contig6900	3905	gi|91076530|ref|XP_973684.1|	PREDICTED: DDB1- and CUL4-associated factor 12 [Tribolium castaneum]	454	0	1679	460	370	67.61	717	2096	1	454	3	0
Contig6925	2211	gi|642913508|ref|XP_008201043.1|	PREDICTED: corticotropin-releasing factor-binding protein isoform X2 [Tribolium castaneum]	336	2.00E-66	585	314	181	42.36	662	1576	27	330	2	0
Contig6969	3087	gi|498989721|ref|XP_004531679.1|	PREDICTED: uncharacterized protein LOC101450981 [Ceratitis capitata]	1522	1.00E-10	172	90	53	52.22	3081	2836	102	186	-1	0
Contig6990	789	gi|383865446|ref|XP_003708184.1|	PREDICTED: iron-sulfur protein NUBPL-like [Megachile rotundata]	382	4.00E-78	505	126	111	69.84	381	4	138	262	-1	0
Contig7008	7570	gi|114051239|ref|NP_001040113.1|	cystathionine gamma-lyase [Bombyx mori]	393	5.00E-175	1413	392	311	66.58	228	1403	1	392	3	0
Contig7052	801	gi|572265994|ref|XP_006611121.1|	PREDICTED: uncharacterized protein LOC102679405 [Apis dorsata]	256	5.00E-29	291	140	72	42.86	324	737	75	214	3	0
Contig7075	5464	gi|242014077|ref|XP_002427724.1|	conserved hypothetical protein [Pediculus humanus corporis]	935	0	2849	934	704	58.78	5266	2474	1	926	-1	0
Contig7095	3187	gi|242016416|ref|XP_002428817.1|	Galectin-4, putative [Pediculus humanus corporis]	397	2.00E-60	554	321	177	37.07	2738	1794	89	396	-3	0
Contig7113	5610	gi|345483754|ref|XP_001602617.2|	PREDICTED: DNA-directed RNA polymerase I subunit RPA1 isoform X1 [Nasonia vitripennis]	1706	0	4357	1706	1160	50.82	5325	331	16	1686	-1	0
Contig7135	367	gi|156351462|ref|XP_001622522.1|	predicted protein [Nematostella vectensis]	148	7.00E-10	138	72	42	40.28	43	258	56	123	1	0
Contig7175	5005	gi|110759334|ref|XP_624777.2|	PREDICTED: protein cueball-like [Apis mellifera]	598	4.00E-111	955	610	332	38.2	2104	3894	37	594	1	0
Contig7216	1509	gi|642915073|ref|XP_008190399.1|	PREDICTED: protein groucho isoform X5 [Tribolium castaneum]	735	1.00E-108	890	307	224	66.78	936	109	1	291	-1	0
Contig7272	4444	gi|242007481|ref|XP_002424568.1|	tubulin-specific chaperone E, putative [Pediculus humanus corporis]	514	3.00E-102	800	414	263	41.06	4293	3076	5	413	-2	0
Contig7302	1738	gi|665784454|ref|XP_008560225.1|	PREDICTED: putative nuclease HARBI1 [Microplitis demolitor]	367	5.00E-77	652	330	193	42.73	1234	248	18	342	-1	0
Contig7327	1877	gi|662199821|ref|XP_008473091.1|	PREDICTED: facilitated trehalose transporter Tret1-like [Diaphorina citri]	386	1.00E-48	457	179	126	48.04	1874	1338	189	367	-1	0
Contig7347	1461	gi|242020207|ref|XP_002430547.1|	conserved hypothetical protein [Pediculus humanus corporis]	443	3.00E-71	612	184	149	70.11	319	858	140	318	1	0
Contig7407	2367	gi|512895303|ref|XP_004923640.1|	PREDICTED: troponin C, isoform 2-like [Bombyx mori]	157	7.00E-70	595	140	126	80.71	1970	1551	18	157	-2	0
Contig7452	834	gi|512887269|ref|XP_004921895.1|	PREDICTED: uncharacterized protein LOC101741041 [Bombyx mori]	307	7.00E-26	272	266	131	25.94	32	778	22	271	2	0
Contig7472	7414	gi|571533276|ref|XP_006561357.1|	PREDICTED: fibrillin-2 isoform X2 [Apis mellifera]	2799	0	2717	1913	937	38.63	1	5163	279	2104	1	0
Contig7552	3324	gi|170034579|ref|XP_001845151.1|	proton-coupled amino acid transporter 1 [Culex quinquefasciatus]	487	0	1619	484	382	63.43	3288	1837	2	483	-1	0
Contig7580	7169	gi|242008992|ref|XP_002425277.1|	Rho GTPase regulating protein, putative [Pediculus humanus corporis]	945	5.00E-179	1498	888	481	43.69	4865	2277	18	748	-1	0
Contig7646	4550	gi|572263488|ref|XP_006609950.1|	PREDICTED: 5-hydroxytryptamine receptor 1-like isoform X1 [Apis dorsata]	519	6.00E-169	1354	539	338	55.47	3503	1890	32	483	-1	0
Contig7664	2720	gi|350404623|ref|XP_003487166.1|	PREDICTED: metallophosphoesterase 1-like [Bombus impatiens]	383	2.00E-155	1208	356	276	58.99	2685	1624	17	369	-3	0
Contig7689	8713	gi|585662394|ref|XP_006816742.1|	PREDICTED: protein FAM193A-like [Saccoglossus kowalevskii]	1532	4.00E-44	463	321	163	32.4	8074	7169	179	488	-1	0
Contig7729	3530	gi|340717421|ref|XP_003397182.1|	PREDICTED: leucine-rich repeats and immunoglobulin-like domains protein 3-like [Bombus terrestris]	664	5.00E-135	1114	436	281	50.69	350	1597	11	446	2	0
Contig7747	722	gi|156356454|ref|XP_001623938.1|	predicted protein [Nematostella vectensis]	482	5.00E-23	252	223	101	28.7	16	684	117	325	1	0
Contig7829	4671	gi|572257537|ref|XP_006607175.1|	PREDICTED: dnaJ homolog subfamily C member 21-like, partial [Apis dorsata]	619	6.00E-153	1255	354	290	62.99	4480	3419	1	347	-3	0
Contig7891	1077	gi|512910396|ref|XP_004927161.1|	PREDICTED: esterase FE4-like [Bombyx mori]	561	4.00E-80	670	344	206	41.28	2	1021	29	353	2	0
Contig7931	694	gi|390332549|ref|XP_796845.3|	PREDICTED: uncharacterized protein LOC592216 [Strongylocentrotus purpuratus]	609	2.00E-10	156	62	42	66.13	632	447	52	113	-3	0
Contig7948	555	gi|645013038|ref|XP_008216578.1|	PREDICTED: lipase 3-like [Nasonia vitripennis]	679	1.00E-23	256	111	68	44.14	335	3	312	421	-2	0
Contig8009	4569	gi|645001706|ref|XP_008209642.1|	PREDICTED: folylpolyglutamate synthase, mitochondrial-like isoform X2 [Nasonia vitripennis]	552	4.00E-109	934	479	282	42.38	3863	2526	98	549	-2	0
Contig8053	949	gi|642934494|ref|XP_008197688.1|	PREDICTED: proteasome-associated protein ECM29 homolog [Tribolium castaneum]	1818	3.00E-61	555	317	203	37.22	2	949	1494	1800	2	0
Contig8071	5714	gi|237874247|ref|NP_001153873.1|	aspartyl-tRNA synthetase [Acyrthosiphon pisum]	537	0	2140	525	455	74.48	1865	294	17	537	-1	0
Contig8111	637	gi|641664379|ref|XP_001943157.3|	PREDICTED: FERM, RhoGEF and pleckstrin domain-containing protein 2 [Acyrthosiphon pisum]	1049	2.00E-41	394	87	79	83.91	2	262	955	1041	2	0
Contig8147	3000	gi|308485904|ref|XP_003105150.1|	CRE-HSP-70 protein [Caenorhabditis remanei]	642	2.00E-83	741	346	226	44.8	2997	1975	195	536	-1	0
Contig8164	2728	gi|327315378|ref|NP_001192152.1|	regulator of chromosome condensation [Apis mellifera]	431	2.00E-159	1241	428	305	57.01	336	1610	4	430	3	0
Contig8185	3494	gi|328705430|ref|XP_003242801.1|	PREDICTED: protein FAR1-RELATED SEQUENCE 6-like [Acyrthosiphon pisum]	602	3.00E-41	422	485	228	26.8	94	1500	72	529	1	0
Contig8207	750	gi|642916264|ref|XP_008190954.1|	PREDICTED: titin [Tribolium castaneum]	1193	1.00E-09	151	139	65	37.41	750	361	1069	1180	-1	0
Contig8250	1831	gi|645016011|ref|XP_008211304.1|	PREDICTED: phosphoglucomutase-2 [Nasonia vitripennis]	605	0	1624	488	376	60.86	362	1822	8	493	2	0
Contig8271	2156	gi|642913803|ref|XP_008201165.1|	PREDICTED: alpha-2-macroglobulin receptor-associated protein [Tribolium castaneum]	368	2.00E-138	1077	379	286	58.31	389	1507	4	368	2	0
Contig8334	7374	gi|340724249|ref|XP_003400496.1|	PREDICTED: nuclear pore membrane glycoprotein 210-like [Bombus terrestris]	1904	0	3071	1885	1082	35.17	7083	1525	6	1816	-1	0
Contig8391	1143	gi|347967828|ref|XP_003436120.1|	AGAP012957-PA [Anopheles gambiae str. PEST]	508	2.00E-88	724	379	230	39.84	74	1141	8	382	2	0
Contig8410	1441	gi|645000700|ref|XP_008216099.1|	PREDICTED: F-box only protein 9 [Nasonia vitripennis]	387	1.00E-71	610	312	180	43.91	310	1185	17	325	1	0
Contig8431	3192	gi|242012849|ref|XP_002427139.1|	Peroxisomal biogenesis factor, putative [Pediculus humanus corporis]	370	2.00E-82	714	389	239	38.56	1544	417	1	370	-2	0
Contig8449	2646	gi|350416479|ref|XP_003490962.1|	PREDICTED: transmembrane protein 53-like [Bombus impatiens]	326	1.00E-66	590	308	184	40.58	2436	1519	4	285	-1	0
Contig8467	2667	gi|195156948|ref|XP_002019358.1|	GL12368 [Drosophila persimilis]	457	0	1472	424	325	64.15	2586	1357	35	457	-1	0
Contig8492	5613	gi|676476149|ref|XP_009060700.1|	hypothetical protein LOTGIDRAFT_165435 [Lottia gigantea]	781	6.00E-47	475	537	243	28.68	3148	4701	208	684	1	0
Contig8513	810	gi|665789670|ref|XP_008560484.1|	PREDICTED: broad-complex core protein isoforms 1/2/3/4/5-like isoform X2 [Microplitis demolitor]	410	6.00E-53	466	278	160	42.09	808	23	43	308	-3	0
Contig8554	5749	gi|642934473|ref|XP_008197678.1|	PREDICTED: kinase D-interacting substrate of 220 kDa isoform X2 [Tribolium castaneum]	1768	0	3281	926	741	65.55	4376	1641	10	920	-3	0
Contig8575	2864	gi|571545790|ref|XP_006566899.1|	PREDICTED: parathyroid hormone/parathyroid hormone-related peptide receptor-like isoform X2 [Apis mellifera]	571	1.00E-126	1035	413	273	47.46	585	1775	24	431	3	0
Contig8596	4435	gi|571577989|ref|XP_006572241.1|	PREDICTED: tuberin isoform X1 [Apis mellifera]	1826	0	2393	1104	706	48.46	5	3151	467	1475	2	0
Contig8621	3658	gi|383852193|ref|XP_003701613.1|	PREDICTED: leucine-rich repeats and immunoglobulin-like domains protein 3-like [Megachile rotundata]	951	0	1825	940	560	41.81	3060	355	14	925	-2	0
Contig8646	6655	gi|571538775|ref|XP_006560913.1|	PREDICTED: microtubule-associated protein futsch-like [Apis mellifera]	6511	0	2464	1282	790	45.01	474	4016	60	1266	3	0
Contig8687	2503	gi|665809861|ref|XP_008553317.1|	PREDICTED: translocon-associated protein subunit gamma [Microplitis demolitor]	182	2.00E-104	837	182	172	86.81	284	829	1	182	2	0
Contig8704	2290	gi|242247139|ref|NP_001156180.1|	brain protein 44-like [Acyrthosiphon pisum]	127	1.00E-53	474	123	102	74.8	1263	895	1	122	-2	0
Contig8754	6085	gi|642913655|ref|XP_008201106.1|	PREDICTED: nuclear cap-binding protein subunit 1 [Tribolium castaneum]	794	0	3443	797	716	78.29	1574	3964	1	794	2	0
Contig8797	1150	gi|291220804|ref|XP_002730416.1|	PREDICTED: selenocysteine-specific elongation factor-like [Saccoglossus kowalevskii]	578	3.00E-105	844	382	243	43.46	12	1040	196	577	3	0
Contig8822	1090	gi|282158107|ref|NP_001164097.1|	esterase 6 precursor [Tribolium castaneum]	557	4.00E-27	292	142	86	43.66	663	1088	20	151	3	0
Contig8863	648	gi|242009610|ref|XP_002425576.1|	Chondroitin sulfate proteoglycan 4 precursor, putative, partial [Pediculus humanus corporis]	2347	7.00E-57	513	220	148	46.82	1	648	532	746	1	0
Contig8902	3155	gi|390336986|ref|XP_001183800.2|	PREDICTED: zinc finger protein 85-like [Strongylocentrotus purpuratus]	441	5.00E-55	518	199	125	48.24	929	1489	190	388	2	0
Contig8923	2938	gi|158292865|ref|XP_001688542.1|	AGAP005245-PC [Anopheles gambiae str. PEST]	678	2.00E-12	186	53	40	56.6	1574	1732	584	636	2	0
Contig8944	3392	gi|665810066|ref|XP_008553434.1|	PREDICTED: polypeptide N-acetylgalactosaminyltransferase 1 [Microplitis demolitor]	606	0	2048	631	473	60.54	2806	917	2	605	-2	0
Contig9004	4921	gi|350416751|ref|XP_003491085.1|	PREDICTED: ATPase family AAA domain-containing protein 2-like [Bombus impatiens]	1302	0	2551	1344	801	44.87	3993	202	32	1285	-2	0
Contig9025	8808	gi|572319258|ref|XP_006625179.1|	PREDICTED: mediator of RNA polymerase II transcription subunit 1-like isoform X1 [Apis dorsata]	1812	0	2776	1337	877	51.31	8570	4725	22	1253	-2	0
Contig9088	1900	gi|572297315|ref|XP_006614853.1|	PREDICTED: ADP-ribosylation factor-like protein 1-like isoform X1 [Apis dorsata]	180	9.00E-117	907	180	177	95	283	822	1	180	1	0
Contig9127	1138	gi|242016145|ref|XP_002428696.1|	Secernin-1, putative [Pediculus humanus corporis]	391	4.00E-43	406	199	120	44.22	6	602	217	391	3	0
Contig9147	2198	gi|156373018|ref|XP_001629331.1|	predicted protein [Nematostella vectensis]	1157	3.00E-22	267	429	165	27.74	2011	770	721	1047	-2	0
Contig9185	717	gi|240849405|ref|NP_001155376.1|	replication protein A 14 kDa subunit-like [Acyrthosiphon pisum]	115	4.00E-10	144	95	50	35.79	558	280	19	113	-1	0
Contig9254	1392	gi|383851248|ref|XP_003701146.1|	PREDICTED: derlin-2-like [Megachile rotundata]	238	2.00E-128	975	233	207	77.25	1323	634	1	233	-1	0
Contig9314	4760	gi|328782224|ref|XP_625001.2|	PREDICTED: uncharacterized protein PF11_0213-like [Apis mellifera]	773	1.00E-17	233	234	103	31.2	4096	3479	68	270	-2	0
Contig9356	2295	gi|340727686|ref|XP_003402170.1|	PREDICTED: hypothetical protein LOC100649604 [Bombus terrestris]	579	1.00E-132	1062	291	235	65.98	2295	1432	291	578	-1	0
Contig9377	893	gi|645028658|ref|XP_008208495.1|	PREDICTED: solute carrier family 35 member F5 [Nasonia vitripennis]	478	6.00E-43	403	160	103	53.12	413	892	25	163	2	0
Contig9399	1434	gi|641660430|ref|XP_008181489.1|	PREDICTED: uncharacterized protein LOC100164673 [Acyrthosiphon pisum]	532	2.00E-12	134	240	101	22.08	605	1198	235	456	2	0
Contig9421	4262	gi|350427478|ref|XP_003494770.1|	PREDICTED: nucleolar protein 6-like [Bombus impatiens]	1174	0	2490	1199	754	41.78	4034	471	3	1165	-1	0
Contig9499	2316	gi|571573870|ref|XP_001122153.3|	PREDICTED: uncharacterized protein C10orf118-like isoform X1 [Apis mellifera]	1182	6.00E-85	489	240	161	45	1357	659	590	829	-3	0
Contig9516	1577	gi|662202754|ref|XP_008474685.1|	PREDICTED: multidrug resistance-associated protein 5-like [Diaphorina citri]	560	1.00E-151	1166	526	341	46.96	118	1575	21	544	1	0
Contig9557	4113	gi|340721908|ref|XP_003399355.1|	PREDICTED: WD repeat-containing protein 59-like isoform 1 [Bombus terrestris]	972	0	1957	796	523	50.25	4110	1804	56	780	-1	0
Contig9610	6662	gi|242025650|ref|XP_002433237.1|	zinc finger protein, putative [Pediculus humanus corporis]	738	2.00E-109	962	313	227	57.83	5156	4227	316	616	-1	0
Contig9694	8779	gi|189242408|ref|XP_969008.2|	PREDICTED: small subunit processome component 20 homolog [Tribolium castaneum]	2666	0	5431	2887	1766	40.7	8589	7	5	2653	-2	0
Contig9716	6181	gi|642932918|ref|XP_008197187.1|	PREDICTED: uncharacterized protein LOC656619 [Tribolium castaneum]	1374	0	2420	685	545	64.96	6181	4133	498	1164	-1	0
Contig9739	387	gi|383852637|ref|XP_003701833.1|	PREDICTED: sorting nexin-24-like [Megachile rotundata]	170	6.00E-14	170	109	60	37.61	384	106	61	168	-1	0
Contig9763	477	gi|242014388|ref|XP_002427873.1|	conserved hypothetical protein [Pediculus humanus corporis]	1272	6.00E-23	250	156	99	39.1	16	462	660	813	1	0
Contig9789	486	gi|665814609|ref|XP_008555923.1|	PREDICTED: tyrosine-protein phosphatase non-receptor type 9-like [Microplitis demolitor]	663	3.00E-75	623	162	132	72.84	1	486	12	173	1	0
Contig9810	1926	gi|158291055|ref|XP_312573.4|	AGAP002383-PA [Anopheles gambiae str. PEST]	563	5.00E-164	1260	545	350	45.5	184	1770	30	560	1	0
Contig9855	449	gi|242005953|ref|XP_002423824.1|	T-cell activation Rho GTPase-activating protein, putative [Pediculus humanus corporis]	637	5.00E-75	618	149	135	81.88	449	3	214	361	-1	0
Contig9874	4146	gi|642912531|ref|XP_008200901.1|	PREDICTED: uncharacterized protein LOC103315035 [Tribolium castaneum]	172	4.00E-08	143	186	86	31.72	331	876	1	153	1	0
Contig9894	560	gi|242014081|ref|XP_002427726.1|	conserved hypothetical protein [Pediculus humanus corporis]	865	4.00E-64	553	156	123	67.31	1	462	709	861	1	0
Contig9912	2627	gi|347969733|ref|XP_314248.5|	AGAP003349-PA [Anopheles gambiae str. PEST]	1391	2.00E-143	1201	306	252	72.55	1711	2625	22	311	1	0
Contig9931	1447	gi|662220025|ref|XP_008484124.1|	PREDICTED: uncharacterized serine-rich protein C215.13-like [Diaphorina citri]	732	3.00E-11	171	169	84	38.46	510	4	604	729	-2	0
Contig9956	4046	gi|645003991|ref|XP_008212776.1|	PREDICTED: ubiquitin conjugation factor E4 A [Nasonia vitripennis]	1048	0	2407	1074	694	46.18	3669	526	1	1046	-3	0
Contig9978	505	gi|170063377|ref|XP_001867077.1|	3-oxoacyl-[acyl-carrier-protein] reductase 1 [Culex quinquefasciatus]	247	2.00E-19	189	80	53	45	488	252	75	153	-3	0
Contig10044	513	gi|641654087|ref|XP_008179064.1|	PREDICTED: zinc finger protein OZF-like [Acyrthosiphon pisum]	456	4.00E-15	188	53	42	62.26	512	354	372	424	-2	0
Contig10071	2042	gi|170049391|ref|XP_001855864.1|	hypothetical protein CpipJ_CPIJ010677 [Culex quinquefasciatus]	826	2.00E-08	150	100	54	38	231	530	3	96	3	0
Contig10089	555	gi|642910238|ref|XP_008198514.1|	PREDICTED: protein app1-like isoform X2 [Tribolium castaneum]	917	5.00E-17	207	61	46	62.3	555	373	412	469	-1	0
Contig10114	4710	gi|642928360|ref|XP_972133.2|	PREDICTED: ATP-binding cassette sub-family B member 8, mitochondrial isoform X1 [Tribolium castaneum]	689	0	1959	663	507	56.86	3043	1067	30	684	-3	0
Contig10156	677	gi|157120810|ref|XP_001653682.1|	cytochrome P450 [Aedes aegypti]	492	7.00E-24	258	195	90	32.31	8	502	282	474	2	0
Contig10179	984	gi|572260006|ref|XP_006608331.1|	PREDICTED: longitudinals lacking protein, isoforms J/P/Q/S/Z-like [Apis dorsata]	689	2.00E-44	421	136	101	60.29	3	401	48	183	3	0
Contig10196	2756	gi|242007684|ref|XP_002424658.1|	protein abrupt, putative [Pediculus humanus corporis]	704	2.00E-33	360	383	175	31.33	2556	1444	110	444	-3	0
Contig10219	1618	gi|350426055|ref|XP_003494319.1|	PREDICTED: coatomer subunit alpha-like, partial [Bombus impatiens]	824	9.00E-166	1285	345	275	68.41	2	1036	483	824	2	0
Contig10266	821	gi|170059501|ref|XP_001865391.1|	fatty acyl-CoA reductase 2 [Culex quinquefasciatus]	243	5.00E-69	562	184	128	53.8	1	552	55	238	1	0
Contig10293	3921	gi|242021722|ref|XP_002431292.1|	DEAD box ATP-dependent RNA helicase, putative [Pediculus humanus corporis]	591	4.00E-71	653	291	180	42.27	3921	3055	128	402	-1	0
Contig10355	3783	gi|665796495|ref|XP_008546039.1|	PREDICTED: helicase POLQ-like isoform X2 [Microplitis demolitor]	753	5.00E-35	376	615	264	24.39	1962	121	196	725	-1	0
Contig10376	1262	gi|676472543|ref|XP_009059524.1|	hypothetical protein LOTGIDRAFT_234130 [Lottia gigantea]	1215	7.00E-18	224	84	58	59.52	2	247	1134	1215	2	0
Contig10398	6368	gi|242008561|ref|XP_002425071.1|	hypothetical protein Phum_PHUM171800 [Pediculus humanus corporis]	473	2.00E-55	531	515	250	34.37	425	1870	1	453	2	0
Contig10439	762	gi|642914038|ref|XP_008201518.1|	PREDICTED: syntaxin-binding protein 5 isoform X4 [Tribolium castaneum]	1129	4.00E-16	204	212	104	34.91	162	761	520	714	3	0
Contig10462	1319	gi|641656124|ref|XP_008179854.1|	PREDICTED: zinc finger protein 235-like [Acyrthosiphon pisum]	210	4.00E-33	326	116	79	52.59	601	945	90	205	1	0
Contig10484	830	gi|242010390|ref|XP_002425951.1|	predicted protein [Pediculus humanus corporis]	629	1.00E-81	677	223	168	52.47	160	828	20	242	1	0
Contig10527	826	gi|665809344|ref|XP_008553037.1|	PREDICTED: bolA-like protein DDB_G0274169 [Microplitis demolitor]	132	8.00E-45	390	111	88	65.77	490	158	22	132	-1	0
Contig10568	808	gi|571516279|ref|XP_006557293.1|	PREDICTED: phosphatase and tensin-like isoform X2 [Apis mellifera]	594	2.00E-78	446	109	92	69.72	808	482	185	293	-1	0
Contig10592	3744	gi|645035257|ref|XP_008209125.1|	PREDICTED: dual specificity mitogen-activated protein kinase kinase 4-like [Nasonia vitripennis]	441	0	1586	413	341	73.37	266	1492	41	441	2	0
Contig10650	2018	gi|642918444|ref|XP_008191477.1|	PREDICTED: transient receptor potential cation channel subfamily A member 1 [Tribolium castaneum]	1257	0	1503	504	365	60.71	2018	552	788	1256	-1	0
Contig10675	4374	gi|390367407|ref|XP_003731249.1|	PREDICTED: ankyrin repeat domain-containing protein 50-like [Strongylocentrotus purpuratus]	940	1.00E-29	254	323	151	31.58	1046	87	333	621	-2	0
Contig10694	3313	gi|512888568|ref|XP_004922107.1|	PREDICTED: F-box/LRR-repeat protein 2-like isoform X1 [Bombyx mori]	516	0	2268	510	476	84.9	2008	482	7	516	-1	0
Contig10741	566	gi|242020891|ref|XP_002430884.1|	conserved hypothetical protein [Pediculus humanus corporis]	409	1.00E-10	154	39	35	66.67	117	1	5	43	-3	0
Contig10780	3673	gi|340724091|ref|XP_003400418.1|	PREDICTED: metabotropic glutamate receptor 7-like [Bombus terrestris]	1021	0	2589	800	598	61.88	347	2713	31	824	2	0
Contig10824	308	gi|557755910|ref|XP_005177693.1|	PREDICTED: calcium-binding mitochondrial carrier protein SCaMC-2-like isoform X1 [Musca domestica]	671	1.00E-24	219	57	49	68.42	138	308	237	293	3	0
Contig10933	1766	gi|91091056|ref|XP_966402.1|	PREDICTED: formin-like protein CG32138, partial [Tribolium castaneum]	294	5.00E-30	312	67	64	91.04	1766	1566	224	290	-1	0
Contig10951	2092	gi|665812182|ref|XP_008554595.1|	PREDICTED: microtubule-associated protein futsch isoform X1 [Microplitis demolitor]	4696	3.00E-135	718	317	209	53.63	954	19	2316	2631	-2	0
Contig10980	2128	gi|642913467|ref|XP_008201025.1|	PREDICTED: LOW QUALITY PROTEIN: uncharacterized protein LOC664116 [Tribolium castaneum]	1755	1.00E-100	886	703	376	41.25	1	2031	567	1142	1	0
Contig10998	542	gi|665811098|ref|XP_008554001.1|	PREDICTED: probable serine/threonine-protein kinase yakA isoform X1 [Microplitis demolitor]	1222	5.00E-30	306	130	84	52.31	196	540	46	173	1	0
Contig11017	3701	gi|91092972|ref|XP_967203.1|	PREDICTED: protein arginine N-methyltransferase 7 isoform X1 [Tribolium castaneum]	687	0	1762	638	455	51.41	67	1974	11	638	1	0
Contig11041	354	gi|645000579|ref|XP_008216037.1|	PREDICTED: uncharacterized protein LOC103317870 [Nasonia vitripennis]	273	6.00E-08	128	32	25	75	98	3	234	265	-2	0
Contig11066	2479	gi|642933080|ref|XP_008197251.1|	PREDICTED: ribosome biogenesis regulatory protein homolog [Tribolium castaneum]	338	2.00E-109	887	344	254	55.81	398	1405	1	334	2	0
Contig11089	1446	gi|572299144|ref|XP_006615710.1|	PREDICTED: protein msta, isoform A-like [Apis dorsata]	513	2.00E-13	188	277	121	25.99	336	1136	188	452	3	0
Contig11135	3863	gi|339259278|ref|XP_003368986.1|	retrovirus-related Pol polyprotein from transposon TNT 1-94 [Trichinella spiralis]	584	2.00E-105	905	507	298	39.64	837	2330	82	580	3	0
Contig11179	512	gi|281364925|ref|NP_723755.2|	bunched, isoform H [Drosophila melanogaster]	226	1.00E-30	292	65	61	86.15	221	415	54	118	2	0
Contig11225	1336	gi|512925638|ref|XP_004930888.1|	PREDICTED: DNA repair protein complementing XP-G cells-like [Bombyx mori]	1125	4.00E-102	861	358	239	49.44	1329	295	641	990	-2	0
Contig11322	3166	gi|383864769|ref|XP_003707850.1|	PREDICTED: zinc finger protein Xfin-like [Megachile rotundata]	812	3.00E-24	286	371	161	27.76	2868	1846	7	335	-2	0
Contig11365	438	gi|665805363|ref|XP_008550872.1|	PREDICTED: ubiquitin-conjugating enzyme E2 T [Microplitis demolitor]	154	4.00E-18	200	54	42	61.11	434	273	99	152	-2	0
Contig11388	788	gi|380024158|ref|XP_003695873.1|	PREDICTED: uncharacterized protein LOC100866778 [Apis florea]	1327	8.00E-82	698	250	192	63.6	786	46	710	956	-3	0
Contig11492	3851	gi|676429120|ref|XP_009045496.1|	hypothetical protein LOTGIDRAFT_110348 [Lottia gigantea]	685	3.00E-118	1005	677	366	35.01	3519	1591	33	681	-3	0
Contig11532	630	gi|676472328|ref|XP_009059457.1|	hypothetical protein LOTGIDRAFT_124274, partial [Lottia gigantea]	468	5.00E-47	423	214	129	44.86	623	3	128	339	-2	0
Contig11573	1380	gi|156391805|ref|XP_001635740.1|	predicted protein, partial [Nematostella vectensis]	243	1.00E-08	145	161	72	32.3	489	28	64	210	-1	0
Contig11662	6652	gi|662214272|ref|XP_008480961.1|	PREDICTED: RING finger protein unkempt homolog [Diaphorina citri]	250	1.00E-14	200	53	45	66.04	6650	6495	196	248	-3	0
Contig11724	2433	gi|572305898|ref|XP_006618859.1|	PREDICTED: alpha,alpha-trehalose-phosphate synthase [UDP-forming] A-like isoform X2 [Apis dorsata]	799	0	3483	788	707	80.71	2402	48	10	793	-2	0
Contig11812	796	gi|195999956|ref|XP_002109846.1|	expressed hypothetical protein [Trichoplax adhaerens]	190	6.00E-27	272	187	103	32.62	682	137	1	186	-1	0
Contig11836	1978	gi|194764837|ref|XP_001964534.1|	GF23000 [Drosophila ananassae]	351	7.00E-129	1007	347	249	56.2	338	1369	5	350	2	0
Contig11882	463	gi|328791592|ref|XP_003251597.1|	PREDICTED: putative fatty acyl-CoA reductase CG5065-like [Apis mellifera]	509	3.00E-24	255	117	71	39.32	427	80	197	313	-1	0
Contig11910	2628	gi|665784924|ref|XP_008544476.1|	PREDICTED: homeobox protein goosecoid [Microplitis demolitor]	342	1.00E-46	445	278	143	42.81	2011	1214	123	322	-3	0
Contig11929	6907	gi|572307985|ref|XP_006619833.1|	PREDICTED: axin-1-like isoform X1 [Apis dorsata]	818	0	2064	941	613	52.28	100	2799	1	818	1	0
Contig11947	2144	gi|642914541|ref|XP_008201720.1|	PREDICTED: organic cation transporter protein [Tribolium castaneum]	556	0	1782	539	422	61.6	1869	268	6	536	-3	0
Contig11966	397	gi|675892134|ref|XP_009031569.1|	hypothetical protein HELRODRAFT_166387 [Helobdella robusta]	239	6.00E-07	121	82	46	30.49	303	58	77	158	-2	0
Contig12035	2721	gi|557779662|ref|XP_005189456.1|	PREDICTED: major heat shock 70 kDa protein Ab-like [Musca domestica]	642	1.00E-168	1322	676	413	43.05	2683	677	3	619	-3	0
Contig12062	774	gi|676476310|ref|XP_009060751.1|	hypothetical protein LOTGIDRAFT_165491 [Lottia gigantea]	462	8.00E-28	288	240	117	35	36	749	1	227	3	0
Contig12080	1031	gi|641651358|ref|XP_008190098.1|	PREDICTED: uncharacterized protein K02A2.6-like [Acyrthosiphon pisum]	1223	3.00E-32	336	266	124	30.45	853	59	15	245	-2	0
Contig12100	775	gi|196004392|ref|XP_002112063.1|	hypothetical protein TRIADDRAFT_23419 [Trichoplax adhaerens]	311	2.00E-54	469	270	159	38.15	754	11	8	277	-1	0
Contig12124	4138	gi|512932840|ref|XP_004932643.1|	PREDICTED: BAI1-associated protein 3-like [Bombyx mori]	1180	0	2318	902	612	49.22	981	3623	307	1171	3	0
Contig12154	516	gi|512939556|ref|XP_004934269.1|	PREDICTED: trypsin, alkaline C-like [Bombyx mori]	246	6.00E-13	127	50	37	44	12	161	13	61	3	0
Contig12172	943	gi|157109059|ref|XP_001650507.1|	hypothetical protein AaeL_AAEL005171 [Aedes aegypti]	186	4.00E-25	262	165	101	34.55	763	272	2	164	-1	0
Contig12193	1957	gi|642926686|ref|XP_008194968.1|	PREDICTED: optomotor-blind protein [Tribolium castaneum]	511	4.00E-135	1063	210	199	90	1092	463	3	209	-2	0
Contig12233	1893	gi|676454403|ref|XP_009053669.1|	hypothetical protein LOTGIDRAFT_116631 [Lottia gigantea]	203	9.00E-73	611	201	148	57.71	825	1424	6	202	3	0
Contig12256	1832	gi|242021693|ref|XP_002431278.1|	TFIIH basal transcription factor complex p52 subunit, putative [Pediculus humanus corporis]	467	0	1923	467	404	73.02	168	1565	1	467	3	0
Contig12298	1353	gi|380027295|ref|XP_003697363.1|	PREDICTED: uncharacterized protein LOC100867068, partial [Apis florea]	917	3.00E-63	574	263	162	47.91	1352	636	657	906	-2	0
Contig12343	2356	gi|572257587|ref|XP_006607197.1|	PREDICTED: WD repeat-containing protein 7-like isoform X11 [Apis dorsata]	1498	0	2965	708	603	75.85	247	2355	1	707	1	0
Contig12359	4761	gi|676445942|ref|XP_009050917.1|	hypothetical protein LOTGIDRAFT_114344 [Lottia gigantea]	686	0	1559	613	409	47.63	4087	2267	89	686	-3	0
Contig12395	3972	gi|242014798|ref|XP_002428072.1|	hypothetical protein Phum_PHUM361850 [Pediculus humanus corporis]	201	5.00E-17	215	77	51	48.05	3333	3103	46	122	-1	0
Contig12445	741	gi|383856298|ref|XP_003703646.1|	PREDICTED: heme oxygenase 1-like [Megachile rotundata]	243	2.00E-28	222	57	46	70.18	1	171	81	137	1	0
Contig12473	846	gi|115903679|ref|XP_001175503.1|	PREDICTED: 2-oxo-4-hydroxy-4-carboxy-5-ureidoimidazoline decarboxylase-like [Strongylocentrotus purpuratus]	182	9.00E-21	228	166	91	33.13	528	46	5	170	-1	0
Contig12561	5172	gi|91076464|ref|XP_971999.1|	PREDICTED: slit homolog 2 protein [Tribolium castaneum]	1272	0	3468	874	732	72.88	5172	2620	345	1218	-1	0
Contig12582	587	gi|242003086|ref|XP_002422606.1|	Xaa-Pro aminopeptidase, putative [Pediculus humanus corporis]	611	1.00E-23	256	67	56	71.64	10	210	545	611	1	0
Contig12604	1106	gi|157120788|ref|XP_001653671.1|	cytochrome P450 [Aedes aegypti]	499	1.00E-95	771	328	215	43.9	1106	144	146	466	-1	0
Contig12625	1680	gi|498971831|ref|XP_004527161.1|	PREDICTED: lactase-phlorizin hydrolase-like [Ceratitis capitata]	511	4.00E-24	276	151	83	42.38	6	440	93	236	3	0
Contig12670	2031	gi|572258301|ref|XP_006607532.1|	PREDICTED: cytospin-A-like isoform X8 [Apis dorsata]	671	7.00E-48	466	92	86	85.87	1	276	580	671	1	0
Contig12695	1789	gi|645010561|ref|XP_008213528.1|	PREDICTED: zinc finger protein DPF3 isoform X3 [Nasonia vitripennis]	441	2.00E-64	573	115	107	88.7	1753	1409	326	440	-1	0
Contig12816	379	gi|512904797|ref|XP_004925785.1|	PREDICTED: glutamate-gated chloride channel-like isoform X2 [Bombyx mori]	423	3.00E-07	125	89	48	35.96	50	316	31	110	2	0
Contig12838	4558	gi|390365748|ref|XP_003730886.1|	PREDICTED: uncharacterized protein K02A2.6-like [Strongylocentrotus purpuratus]	1381	0	2243	1425	770	36.84	78	4193	17	1381	3	0
Contig12861	615	gi|170050241|ref|XP_001859930.1|	NADH-ubiquinone oxidoreductase B8 subunit [Culex quinquefasciatus]	95	1.00E-33	306	89	67	60.67	200	466	7	95	2	0
Contig12903	3633	gi|676441126|ref|XP_009049396.1|	hypothetical protein LOTGIDRAFT_230884 [Lottia gigantea]	843	0	1781	875	543	44.34	625	3237	1	834	1	0
Contig12922	371	gi|524910831|ref|XP_005110289.1|	PREDICTED: 40S ribosomal protein S27-like isoform X2 [Aplysia californica]	84	2.00E-51	416	84	81	95.24	353	102	1	84	-1	0
Contig12963	738	gi|572261530|ref|XP_006609047.1|	PREDICTED: PDZ domain-containing RING finger protein 4-like [Apis dorsata]	543	2.00E-36	353	231	121	37.23	58	714	1	218	1	0
Contig13024	1116	gi|350398997|ref|XP_003485378.1|	PREDICTED: probable ATP-dependent RNA helicase DDX47-like [Bombus impatiens]	453	3.00E-126	767	211	162	72.51	1116	529	104	314	-1	0
Contig13053	1365	gi|91082581|ref|XP_967080.1|	PREDICTED: multiple coagulation factor deficiency protein 2 [Tribolium castaneum]	215	2.00E-60	517	131	112	77.1	461	72	86	211	-2	0
Contig13084	3068	gi|449664123|ref|XP_002164552.2|	PREDICTED: DNA helicase INO80-like, partial [Hydra vulgaris]	843	4.00E-135	1120	557	337	44.52	467	1945	215	771	2	0
Contig13103	1834	gi|242012223|ref|XP_002426833.1|	Low choriolytic enzyme precursor, putative [Pediculus humanus corporis]	293	2.00E-128	993	240	202	74.58	284	976	54	293	2	0
Contig13174	2034	gi|512897006|ref|XP_004924047.1|	PREDICTED: fasciclin-1-like [Bombyx mori]	661	1.00E-08	153	47	36	63.83	142	2	416	462	-3	0
Contig13237	1230	gi|524911527|ref|XP_005110626.1|	PREDICTED: LOW QUALITY PROTEIN: zinc finger protein 420-like [Aplysia californica]	975	2.00E-20	244	270	113	27.41	874	71	655	890	-3	0
Contig13257	388	gi|662200959|ref|XP_008473713.1|	PREDICTED: protein fem-1 homolog B-like [Diaphorina citri]	861	6.00E-14	179	61	47	57.38	388	206	349	409	-1	0
Contig13282	1752	gi|645039762|ref|XP_008204626.1|	PREDICTED: uncharacterized protein LOC100123047 isoform X3 [Nasonia vitripennis]	1248	0	2065	508	431	77.56	1525	2	1	500	-3	0
Contig13298	938	gi|390359981|ref|XP_800414.3|	PREDICTED: uncharacterized protein LOC586837 [Strongylocentrotus purpuratus]	1196	1.00E-18	226	80	49	46.25	936	697	8	85	-3	0
Contig13318	1222	gi|242006470|ref|XP_002424073.1|	protein sarah, putative [Pediculus humanus corporis]	301	1.00E-93	744	216	168	64.81	768	121	20	232	-2	0
Contig13365	2230	gi|557754935|ref|XP_005177210.1|	PREDICTED: DNA-directed RNA polymerases I, II, and III subunit RPABC3-like [Musca domestica]	150	1.00E-61	534	144	114	73.61	1615	1211	8	150	-1	0
Contig13388	3136	gi|242014424|ref|XP_002427891.1|	protein croquemort, putative [Pediculus humanus corporis]	490	2.00E-139	1121	478	304	42.05	2554	1121	7	476	-1	0
Contig13415	1199	gi|189236361|ref|XP_967894.2|	PREDICTED: otopetrin-2 [Tribolium castaneum]	646	3.00E-57	519	349	173	34.96	9	1049	103	406	3	0
Contig13465	7200	gi|189236209|ref|XP_971084.2|	PREDICTED: cadherin-related tumor suppressor [Tribolium castaneum]	4974	0	5282	1708	1279	60.71	5083	2	1428	3084	-3	0
Contig13513	2278	gi|572261688|ref|XP_006609123.1|	PREDICTED: protein scarlet-like isoform X1 [Apis dorsata]	637	1.00E-37	388	590	273	25.93	70	1785	58	601	1	0
Contig13563	1270	gi|642932967|ref|XP_008197209.1|	PREDICTED: uncharacterized protein LOC103314087 [Tribolium castaneum]	233	1.00E-32	323	135	81	52.59	1183	782	1	125	-1	0
Contig13588	3987	gi|572301839|ref|XP_006616955.1|	PREDICTED: rap guanine nucleotide exchange factor 6-like isoform X10 [Apis dorsata]	1342	0	3825	1028	844	74.71	3377	387	186	1176	-2	0
Contig13607	1941	gi|328712451|ref|XP_001948947.2|	PREDICTED: stearoyl-CoA desaturase 5-like [Acyrthosiphon pisum]	406	5.00E-130	1019	346	241	54.34	1699	668	55	399	-3	0
Contig13679	3074	gi|350400282|ref|XP_003485785.1|	PREDICTED: hypothetical protein LOC100747995 [Bombus impatiens]	945	2.00E-173	1389	730	442	42.33	2810	696	7	657	-1	0
Contig13723	303	gi|242023392|ref|XP_002432118.1|	regulator of nonsense transcripts, putative [Pediculus humanus corporis]	1166	5.00E-07	123	28	27	89.29	192	109	1101	1128	-1	0
Contig13741	1380	gi|642931932|ref|XP_973544.3|	PREDICTED: structural maintenance of chromosomes protein 6 [Tribolium castaneum]	1070	6.00E-55	516	279	177	39.43	829	35	27	283	-3	0
Contig13766	3689	gi|383860217|ref|XP_003705587.1|	PREDICTED: cleavage stimulation factor subunit 2-like [Megachile rotundata]	441	4.00E-98	544	114	106	86.84	295	636	4	117	1	0
Contig13820	3415	gi|642933514|ref|XP_008197450.1|	PREDICTED: neuropeptide-like 1 [Tribolium castaneum]	284	4.00E-12	177	275	125	31.64	2684	1875	78	282	-3	0
Contig13863	2011	gi|242020758|ref|XP_002430818.1|	protein BAT5, putative [Pediculus humanus corporis]	517	0	1483	482	352	57.05	1736	297	47	511	-3	0
Contig13888	2077	gi|241735385|ref|XP_002413938.1|	low-density lipoprotein receptor, putative, partial [Ixodes scapularis]	465	4.00E-49	468	404	181	34.41	2002	806	17	335	-1	0
Contig13951	2283	gi|91093060|ref|XP_967772.1|	PREDICTED: crossover junction endonuclease MUS81 isoform X1 [Tribolium castaneum]	520	4.00E-108	890	480	278	43.75	1626	199	102	516	-1	0
Contig13991	2228	gi|328715698|ref|XP_001946389.2|	PREDICTED: ubiquitin carboxyl-terminal hydrolase 10 isoform X2 [Acyrthosiphon pisum]	922	3.00E-21	258	86	58	58.14	1972	2226	518	603	1	0
Contig14014	435	gi|662203779|ref|XP_008475239.1|	PREDICTED: chromatin assembly factor 1 subunit B-like [Diaphorina citri]	335	1.00E-06	120	22	22	90.91	77	12	1	22	-2	0
Contig14055	2275	gi|642915664|ref|XP_008190703.1|	PREDICTED: nephrin isoform X3 [Tribolium castaneum]	1263	0	1967	623	458	58.11	1858	2	4	624	-1	0
Contig14117	3297	gi|665820497|ref|XP_008559151.1|	PREDICTED: sperm-associated antigen 1-like isoform X2 [Microplitis demolitor]	636	1.00E-45	457	614	282	28.66	3185	1491	49	610	-2	0
Contig14210	750	gi|268552547|ref|XP_002634256.1|	C. briggsae CBR-RFC-3 protein [Caenorhabditis briggsae]	354	2.00E-46	416	232	142	38.79	669	1	1	224	-1	0
Contig14232	1749	gi|642914832|ref|XP_008194977.1|	PREDICTED: uncharacterized protein LOC103313454 [Tribolium castaneum]	361	3.00E-39	384	351	168	31.91	431	1462	27	357	2	0
Contig14280	1428	gi|383858940|ref|XP_003704957.1|	PREDICTED: venom carboxylesterase-6-like [Megachile rotundata]	590	4.00E-55	508	197	129	52.28	580	11	2	192	-3	0
Contig14304	707	gi|662216399|ref|XP_008482130.1|	PREDICTED: fatty acid synthase-like [Diaphorina citri]	1076	2.00E-06	125	189	90	24.87	183	707	884	1062	3	0
Contig14347	400	gi|383862836|ref|XP_003706889.1|	PREDICTED: polycomb protein suz12-B-like [Megachile rotundata]	857	7.00E-56	487	109	93	77.98	331	5	376	484	-1	0
Contig14436	1439	gi|641666930|ref|XP_008183902.1|	PREDICTED: LOW QUALITY PROTEIN: 39S ribosomal protein L37, mitochondrial [Acyrthosiphon pisum]	418	2.00E-86	712	428	256	38.79	1304	51	1	412	-1	0
Contig14481	2394	gi|242011182|ref|XP_002426334.1|	conserved hypothetical protein [Pediculus humanus corporis]	1668	4.00E-11	175	544	236	24.63	1847	549	1076	1583	-2	0
Contig14502	1803	gi|642922596|ref|XP_970120.2|	PREDICTED: tRNA-dihydrouridine(20) synthase [NAD(P)+]-like [Tribolium castaneum]	463	0	1512	458	352	59.39	1555	182	15	462	-3	0
Contig14526	719	gi|91090252|ref|XP_969934.1|	PREDICTED: mitochondrial import receptor subunit TOM22 homolog [Tribolium castaneum]	143	2.00E-14	177	46	39	69.57	465	602	77	122	3	0
Contig14613	559	gi|642916252|ref|XP_008190947.1|	PREDICTED: intersectin-2-like isoform X1 [Tribolium castaneum]	1640	5.00E-62	546	169	127	63.31	499	2	977	1130	-1	0
Contig14643	1014	gi|665813105|ref|XP_008555096.1|	PREDICTED: uncharacterized protein LOC103576585 [Microplitis demolitor]	244	5.00E-06	122	104	46	34.62	390	130	144	244	-1	0
Contig14660	2567	gi|642910581|ref|XP_008200012.1|	PREDICTED: cap-n-collar isoform X3 [Tribolium castaneum]	904	2.00E-86	772	580	297	39.83	1615	2	5	516	-2	0
Contig14699	313	gi|524899491|ref|XP_005106176.1|	PREDICTED: THO complex subunit 6 homolog [Aplysia californica]	316	7.00E-08	127	37	29	56.76	113	3	152	188	-3	0
Contig14748	1314	gi|193657199|ref|XP_001946208.1|	PREDICTED: leukocyte receptor cluster member 1 homolog [Acyrthosiphon pisum]	279	7.00E-14	186	61	50	60.66	1206	1024	214	273	-1	0
Contig14776	774	gi|665794534|ref|XP_008544967.1|	PREDICTED: lysine-specific demethylase 5A isoform X2 [Microplitis demolitor]	1646	6.00E-13	178	63	39	57.14	298	477	25	87	1	0
Contig14797	5521	gi|383848463|ref|XP_003699869.1|	PREDICTED: ATP-binding cassette sub-family C member Sur-like [Megachile rotundata]	2477	0	3062	1469	902	43.91	4475	150	334	1724	-3	0
Contig14816	1898	gi|641654576|ref|XP_008179259.1|	PREDICTED: zinc finger protein 271-like [Acyrthosiphon pisum]	574	1.00E-85	570	219	132	50.68	1898	1242	246	464	-1	0
Contig14838	775	gi|170043650|ref|XP_001849491.1|	carboxylesterase 2 [Culex quinquefasciatus]	548	1.00E-45	421	255	143	38.04	773	9	139	386	-3	0
Contig14857	488	gi|390347125|ref|XP_798494.3|	PREDICTED: Fanconi anemia-associated protein of 24 kDa-like [Strongylocentrotus purpuratus]	184	4.00E-07	122	93	47	32.26	282	10	5	96	-3	0
Contig14877	1125	gi|328717769|ref|XP_001947664.2|	PREDICTED: uncharacterized protein LOC100160378, partial [Acyrthosiphon pisum]	1748	0	1514	371	310	75.74	11	1123	1235	1576	2	0
Contig14905	2023	gi|282165780|ref|NP_001164129.1|	ecdysone-inducible gene L2 [Tribolium castaneum]	238	5.00E-40	383	261	139	35.25	1773	1009	6	238	-2	0
Contig15024	1136	gi|195590551|ref|XP_002085009.1|	GD12537 [Drosophila simulans]	327	3.00E-11	166	160	67	27.5	647	1105	35	192	2	0
Contig15070	386	gi|91087401|ref|XP_975665.1|	PREDICTED: myrosinase 1 [Tribolium castaneum]	477	3.00E-22	237	125	75	40	13	384	348	466	1	0
Contig15116	2759	gi|350416112|ref|XP_003490845.1|	PREDICTED: leucine-rich repeat-containing protein 57-like [Bombus impatiens]	238	5.00E-88	735	238	180	59.66	2401	1688	1	238	-2	0
Contig15173	1517	gi|291241140|ref|XP_002740474.1|	PREDICTED: zinc transporter ZIP1-like [Saccoglossus kowalevskii]	354	1.00E-68	588	343	201	42.86	1278	334	3	338	-3	0
Contig15198	5511	gi|642938826|ref|XP_008199935.1|	PREDICTED: acyl-CoA Delta(11) desaturase isoform X1 [Tribolium castaneum]	328	2.00E-89	772	255	177	55.29	643	1404	72	326	1	0
Contig15220	2517	gi|383863348|ref|XP_003707143.1|	PREDICTED: unconventional myosin-XVIIIa-like [Megachile rotundata]	1879	0	1813	572	433	61.19	2516	813	262	804	-2	0
Contig15270	1299	gi|662194509|ref|XP_008470206.1|	PREDICTED: uncharacterized protein LOC103507512 [Diaphorina citri]	461	2.00E-83	692	232	176	54.31	543	1232	52	282	3	0
Contig15398	318	gi|662185636|ref|XP_008478084.1|	PREDICTED: lipoyl synthase, mitochondrial [Diaphorina citri]	291	9.00E-21	220	85	60	51.76	73	315	25	109	1	0
Contig15418	754	gi|512937297|ref|XP_004933733.1|	PREDICTED: cytosolic 10-formyltetrahydrofolate dehydrogenase-like, partial [Bombyx mori]	791	1.00E-108	867	198	182	77.78	754	161	594	791	-1	0
Contig15459	1809	gi|676485576|ref|XP_009063700.1|	hypothetical protein LOTGIDRAFT_154947 [Lottia gigantea]	1445	5.00E-141	1162	506	326	45.85	1655	174	111	614	-2	0
Contig15503	3900	gi|350403487|ref|XP_003486816.1|	PREDICTED: myelin gene regulatory factor-like [Bombus impatiens]	1140	0	1568	714	445	50.84	2030	3	7	645	-2	0
Contig15524	2574	gi|189235434|ref|XP_001813433.1|	PREDICTED: paraplegin [Tribolium castaneum]	777	0	1734	655	467	53.44	2053	122	123	771	-3	0
Contig15598	698	gi|449684465|ref|XP_004210631.1|	PREDICTED: uncharacterized protein LOC101237577 [Hydra vulgaris]	180	5.00E-13	168	118	74	31.36	282	635	46	162	3	0
Contig15615	3687	gi|242006133|ref|XP_002423909.1|	transmembrane protein 16C, putative [Pediculus humanus corporis]	1274	0	2679	712	585	71.35	3687	1552	570	1269	-1	0
Contig15636	2664	gi|347968068|ref|XP_312385.5|	AGAP002554-PA [Anopheles gambiae str. PEST]	683	0	1691	723	465	50.76	2186	117	11	683	-2	0
Contig15678	727	gi|242009371|ref|XP_002425461.1|	conserved hypothetical protein [Pediculus humanus corporis]	283	1.00E-93	726	241	178	59.34	1	708	32	271	1	0
Contig15700	1737	gi|156355979|ref|XP_001623710.1|	predicted protein [Nematostella vectensis]	450	2.00E-139	1079	448	287	48.21	374	1678	15	449	2	0
Contig15725	2380	gi|642911930|ref|XP_008199026.1|	PREDICTED: DNA-binding protein SATB1 isoform X2 [Tribolium castaneum]	514	6.00E-55	517	161	121	59.01	1114	1566	83	243	1	0
Contig15768	383	gi|391329714|ref|XP_003739313.1|	PREDICTED: ornithine decarboxylase-like [Metaseiulus occidentalis]	428	6.00E-29	284	57	54	89.47	381	211	372	428	-3	0
Contig15794	3025	gi|642913461|ref|XP_008201022.1|	PREDICTED: uncharacterized protein LOC663795 [Tribolium castaneum]	1920	2.00E-146	951	542	302	41.33	1001	2560	469	944	2	0
Contig15815	1865	gi|380016009|ref|XP_003691986.1|	PREDICTED: one cut domain family member 2-like [Apis florea]	510	4.00E-26	292	175	98	49.71	948	1397	104	260	3	0
Contig15909	1580	gi|642936055|ref|XP_008198283.1|	PREDICTED: fringe glycosyltransferase [Tribolium castaneum]	347	7.00E-165	1233	277	251	76.53	965	138	72	347	-1	0
Contig15937	1132	gi|347965607|ref|XP_321890.5|	AGAP001261-PA [Anopheles gambiae str. PEST]	620	5.00E-13	183	220	99	33.18	1091	474	352	537	-3	0
Contig15959	3032	gi|350406533|ref|XP_003487803.1|	PREDICTED: protein stoned-B-like [Bombus impatiens]	1216	0	2507	753	550	64.94	250	2394	493	1214	1	0
Contig15985	1201	gi|242017265|ref|XP_002429112.1|	conserved hypothetical protein [Pediculus humanus corporis]	968	5.00E-109	896	364	235	46.15	1082	3	188	545	-3	0
Contig16029	2844	gi|645000797|ref|XP_008207379.1|	PREDICTED: probable ATP-dependent RNA helicase DDX31 [Nasonia vitripennis]	961	0	1653	696	443	47.56	2571	652	219	881	-1	0
Contig16162	4933	gi|662209095|ref|XP_008478133.1|	PREDICTED: uncharacterized protein K02A2.6-like [Diaphorina citri]	932	0	1151	619	366	41.2	3562	1721	1	569	-1	0
Contig16181	1232	gi|642929979|ref|XP_008196051.1|	PREDICTED: centromere-associated protein E [Tribolium castaneum]	2861	1.00E-11	174	106	62	40.57	1	288	498	600	1	0
Contig16200	815	gi|383855028|ref|XP_003703021.1|	PREDICTED: alanine--glyoxylate aminotransferase 2-like [Megachile rotundata]	484	2.00E-110	859	223	182	68.61	145	813	5	227	1	0
Contig16263	3244	gi|345480061|ref|XP_003424078.1|	PREDICTED: rab3 GTPase-activating protein catalytic subunit [Nasonia vitripennis]	919	0	1570	949	534	41.83	108	2816	4	919	3	0
Contig16315	2702	gi|665806355|ref|XP_008551415.1|	PREDICTED: eukaryotic translation initiation factor 4E-1A-like [Microplitis demolitor]	239	4.00E-89	742	186	154	67.74	2447	1890	54	239	-1	0
Contig16360	1216	gi|642918534|ref|XP_008191512.1|	PREDICTED: titin [Tribolium castaneum]	25481	2.00E-95	824	415	281	46.27	1215	7	12549	12959	-2	0
Contig16454	1823	gi|512902421|ref|XP_004925372.1|	PREDICTED: putative inorganic phosphate cotransporter-like [Bombyx mori]	470	1.00E-109	885	463	271	37.15	84	1460	15	462	3	0
Contig16539	5770	gi|156539949|ref|XP_001601592.1|	PREDICTED: codanin-1 [Nasonia vitripennis]	1532	0	1556	1271	679	30.76	4860	1327	292	1525	-2	0
Contig16634	1350	gi|156381932|ref|XP_001632309.1|	predicted protein [Nematostella vectensis]	614	6.00E-53	492	261	152	39.85	1	744	358	614	1	0
Contig16676	3028	gi|641648687|ref|XP_008183116.1|	PREDICTED: AT-rich interactive domain-containing protein 2 isoform X2 [Acyrthosiphon pisum]	1510	0	1662	832	499	43.99	2465	3	1	723	-3	0
Contig16711	2475	gi|242023499|ref|XP_002432170.1|	conserved hypothetical protein [Pediculus humanus corporis]	139	2.00E-62	541	133	121	79.7	281	679	7	139	2	0
Contig16759	455	gi|242006181|ref|XP_002423932.1|	ADP-ribosylation factor-binding protein GGA1, putative [Pediculus humanus corporis]	654	2.00E-51	454	129	106	62.79	389	3	507	635	-1	0
Contig16784	1255	gi|662196537|ref|XP_008471304.1|	PREDICTED: LOW QUALITY PROTEIN: fatty acid synthase [Diaphorina citri]	2416	1.00E-124	872	207	183	74.4	383	1003	4	209	2	0
Contig16827	1035	gi|449667099|ref|XP_002170521.2|	PREDICTED: uncharacterized protein LOC100213562 [Hydra vulgaris]	875	1.00E-07	139	99	56	33.33	295	5	198	295	-3	0
Contig16848	2587	gi|91076264|ref|XP_967394.1|	PREDICTED: stAR-related lipid transfer protein 7, mitochondrial [Tribolium castaneum]	485	1.00E-74	661	354	211	38.7	346	1353	59	390	1	0
Contig16867	2476	gi|512933513|ref|XP_004932809.1|	PREDICTED: CUB and sushi domain-containing protein 3-like [Bombyx mori]	827	0	2397	718	541	63.79	2153	3	15	712	-3	0
Contig16943	844	gi|156543274|ref|XP_001606792.1|	PREDICTED: protein-tyrosine sulfotransferase [Nasonia vitripennis]	396	2.00E-145	1084	253	222	76.28	1	756	125	377	1	0
Contig17009	1355	gi|170039498|ref|XP_001847570.1|	transcription termination factor 2 [Culex quinquefasciatus]	989	2.00E-54	510	294	175	42.52	186	1046	464	750	3	0
Contig17202	1203	gi|641676018|ref|XP_008187253.1|	PREDICTED: NFX1-type zinc finger-containing protein 1-like [Acyrthosiphon pisum]	2052	2.00E-47	458	420	217	32.38	2	1201	605	1013	2	0
Contig17223	3312	gi|641649225|ref|XP_008185190.1|	PREDICTED: protein inscuteable homolog [Acyrthosiphon pisum]	778	6.00E-151	1229	600	371	43.33	1249	3039	236	778	1	0
Contig17268	509	gi|156540774|ref|XP_001599248.1|	PREDICTED: trafficking protein particle complex subunit 5 [Nasonia vitripennis]	191	5.00E-42	243	55	51	83.64	494	330	2	56	-1	0
Contig17286	1169	gi|170053583|ref|XP_001862742.1|	pupal cuticle protein 78E [Culex quinquefasciatus]	251	2.00E-07	135	51	38	56.86	145	5	1	51	-2	0
Contig17305	1600	gi|242024204|ref|XP_002432519.1|	conserved hypothetical protein [Pediculus humanus corporis]	1637	2.00E-24	252	99	68	59.6	1137	1433	986	1078	3	0
Contig17374	701	gi|530233623|ref|NP_001268818.1|	puromycin-sensitive aminopeptidase-like [Bombyx mori]	944	5.00E-10	153	70	46	40	701	492	875	943	-1	0
Contig17438	2034	gi|383860464|ref|XP_003705709.1|	PREDICTED: glucose dehydrogenase [acceptor]-like [Megachile rotundata]	802	0	1534	505	358	58.22	2027	516	313	795	-2	0
Contig17512	472	gi|340382012|ref|XP_003389515.1|	PREDICTED: hypothetical protein LOC100642071 [Amphimedon queenslandica]	1402	2.00E-14	185	160	83	33.12	471	13	342	475	-2	0
Contig17532	735	gi|340728384|ref|XP_003402505.1|	PREDICTED: hypothetical protein LOC100642668 [Bombus terrestris]	887	1.00E-11	167	42	37	66.67	734	609	841	882	-2	0
Contig17550	1199	gi|665818798|ref|XP_008558245.1|	PREDICTED: restin homolog isoform X1 [Microplitis demolitor]	1340	1.00E-11	173	87	52	43.68	809	1069	1246	1332	2	0
Contig17643	963	gi|380016436|ref|XP_003692191.1|	PREDICTED: potassium/sodium hyperpolarization-activated cyclic nucleotide-gated channel 4-like [Apis florea]	804	3.00E-142	1103	309	237	73.46	40	963	65	362	1	0
Contig17729	4083	gi|662214437|ref|XP_008481051.1|	PREDICTED: RNA-directed DNA polymerase from mobile element jockey-like [Diaphorina citri]	587	5.00E-96	838	575	314	33.04	3535	1847	14	579	-3	0
Contig17771	390	gi|585678332|ref|XP_006819303.1|	PREDICTED: peroxisomal targeting signal 1 receptor-like [Saccoglossus kowalevskii]	618	9.00E-10	146	132	74	38.64	390	7	212	312	-1	0
Contig17790	3607	gi|242013690|ref|XP_002427535.1|	dynein beta chain, ciliary, putative [Pediculus humanus corporis]	4014	0	2866	862	666	58.7	3505	938	1775	2635	-1	0
Contig17840	1042	gi|189235901|ref|XP_001808773.1|	PREDICTED: uncharacterized protein LOC100142021 [Tribolium castaneum]	273	7.00E-36	345	312	150	32.37	16	948	13	271	1	0
Contig17859	813	gi|512891947|ref|XP_004922809.1|	PREDICTED: uncharacterized protein LOC101744637 [Bombyx mori]	237	5.00E-08	136	102	53	35.29	796	500	42	142	-3	0
Contig17876	863	gi|572297978|ref|XP_006615160.1|	PREDICTED: pre-mRNA-splicing regulator female-lethal(2)D-like isoform X2 [Apis dorsata]	398	1.00E-85	688	173	154	72.83	1	519	26	198	1	0
Contig17920	1818	gi|242011900|ref|XP_002426681.1|	metalloendopeptidase OMA1, putative [Pediculus humanus corporis]	368	2.00E-83	698	335	206	39.7	571	1569	30	357	1	0
Contig17939	785	gi|642923159|ref|XP_008193634.1|	PREDICTED: uncharacterized protein LOC103313083 isoform X2 [Tribolium castaneum]	337	9.00E-65	540	249	153	46.99	701	57	94	329	-1	0
Contig17965	533	gi|684375130|ref|XP_009164968.1|	hypothetical protein T265_02455 [Opisthorchis viverrini]	362	8.00E-18	189	72	48	52.78	295	510	46	113	1	0
Contig17993	1957	gi|642925910|ref|XP_008194692.1|	PREDICTED: alpha-tocopherol transfer protein-like [Tribolium castaneum]	308	1.00E-09	157	87	52	40.23	767	1021	223	308	2	0
Contig18084	601	gi|676472791|ref|XP_009059605.1|	hypothetical protein LOTGIDRAFT_124460, partial [Lottia gigantea]	251	1.00E-21	233	121	76	43.8	356	6	30	145	-3	0
Contig18321	3425	gi|665810817|ref|XP_008553848.1|	PREDICTED: xenotropic and polytropic retrovirus receptor 1 [Microplitis demolitor]	667	0	2586	656	549	71.65	3395	1452	1	655	-1	0
Contig18364	647	gi|157131909|ref|XP_001655966.1|	cytochrome P450 [Aedes aegypti]	509	2.00E-52	463	220	133	45.91	1	645	125	342	1	0
Contig18385	469	gi|644993104|ref|XP_008203104.1|	PREDICTED: glutathione S-transferase [Nasonia vitripennis]	202	1.00E-08	133	44	33	61.36	1	132	63	105	1	0
Contig18403	1539	gi|383851211|ref|XP_003701132.1|	PREDICTED: protein OPI10 homolog [Megachile rotundata]	196	2.00E-66	560	200	138	55	323	919	1	195	2	0
Contig18519	1601	gi|642937288|ref|XP_008198772.1|	PREDICTED: xaa-Pro aminopeptidase 1-like [Tribolium castaneum]	695	1.00E-91	711	408	234	37.01	1601	402	163	551	-1	0
Contig18542	685	gi|641679113|ref|XP_008188425.1|	PREDICTED: UPF0602 protein C4orf47 homolog [Acyrthosiphon pisum]	320	4.00E-09	144	84	45	40.48	255	4	55	136	-2	0
Contig18610	866	gi|642924436|ref|XP_008194297.1|	PREDICTED: PDZ and LIM domain protein Zasp [Tribolium castaneum]	1581	8.00E-07	131	43	33	62.79	1	123	1373	1415	1	0
Contig18729	373	gi|328785942|ref|XP_001121735.2|	PREDICTED: protein pigeon-like [Apis mellifera]	844	2.00E-07	128	30	27	83.33	180	91	798	827	-2	0
Contig18813	488	gi|383864837|ref|XP_003707884.1|	PREDICTED: sodium-driven chloride bicarbonate exchanger [Megachile rotundata]	1229	2.00E-84	702	160	149	78.75	6	485	349	508	3	0
Contig18861	658	gi|524870716|ref|XP_005092140.1|	PREDICTED: ankyrin repeat domain-containing protein 29-like [Aplysia californica]	314	3.00E-14	182	50	43	68	509	658	1	48	2	0
Contig18885	3039	gi|194757830|ref|XP_001961165.1|	GF11135 [Drosophila ananassae]	801	0	2426	762	589	61.02	55	2313	8	761	1	0
Contig18913	3115	gi|665811597|ref|XP_008554272.1|	PREDICTED: uncharacterized protein LOC103576028 [Microplitis demolitor]	886	2.00E-98	867	798	393	29.95	657	2993	111	886	3	0
Contig18931	3047	gi|340726204|ref|XP_003401451.1|	PREDICTED: hypothetical protein LOC100649640 [Bombus terrestris]	358	7.00E-56	517	379	208	37.2	390	1487	16	348	3	0
Contig18951	1376	gi|645033569|ref|XP_008218064.1|	PREDICTED: cuticular protein RR-2 family member 4 isoform X1 [Nasonia vitripennis]	215	1.00E-24	264	99	67	56.57	190	486	50	148	1	0
Contig19024	638	gi|242009427|ref|XP_002425487.1|	conserved hypothetical protein [Pediculus humanus corporis]	419	2.00E-12	170	80	51	38.75	398	637	19	98	2	0
Contig19048	384	gi|195367837|ref|XP_002045754.1|	GM16936, partial [Drosophila sechellia]	92	7.00E-10	137	39	34	61.54	1	117	50	88	1	0
Contig19150	1070	gi|662184353|ref|XP_008471375.1|	PREDICTED: lachesin-like [Diaphorina citri]	234	2.00E-110	844	206	178	73.3	433	1050	29	233	1	0
Contig19200	857	gi|642929245|ref|XP_008195751.1|	PREDICTED: poly [ADP-ribose] polymerase 11-like [Tribolium castaneum]	307	2.00E-17	208	155	83	34.84	467	3	78	218	-1	0
Contig19221	812	gi|242017995|ref|XP_002429469.1|	Rho-associated protein kinase, putative [Pediculus humanus corporis]	658	1.00E-06	129	61	38	42.62	628	810	178	238	1	0
Contig19246	1287	gi|512898746|ref|XP_004924472.1|	PREDICTED: protein FAM188B2-like [Bombyx mori]	210	2.00E-10	157	35	31	80	115	11	119	153	-3	0
Contig19285	356	gi|383852060|ref|XP_003701548.1|	PREDICTED: LOW QUALITY PROTEIN: voltage-dependent calcium channel type D subunit alpha-1-like [Megachile rotundata]	2195	2.00E-71	608	118	114	91.53	3	356	1113	1230	3	0
Contig19311	2444	gi|572316650|ref|XP_006623944.1|	PREDICTED: uncharacterized protein LOC102673486, partial [Apis dorsata]	1065	0	1454	711	447	45.01	355	2436	362	1026	1	0
Contig19336	1233	gi|676440607|ref|XP_009049231.1|	hypothetical protein LOTGIDRAFT_112748, partial [Lottia gigantea]	193	6.00E-06	121	142	73	40.14	687	289	52	193	-1	0
Contig19355	1078	gi|339241765|ref|XP_003376808.1|	retrovirus-related Pol polyprotein from transposon TNT 1-94 [Trichinella spiralis]	1324	6.00E-26	287	366	164	25.96	7	1077	144	479	1	0
Contig19372	382	gi|340382549|ref|XP_003389781.1|	PREDICTED: serine/threonine-protein phosphatase 6 regulatory ankyrin repeat subunit C-like [Amphimedon queenslandica]	989	9.00E-07	123	79	40	43.04	359	123	101	176	-3	0
Contig19477	830	gi|676440974|ref|XP_009049347.1|	hypothetical protein LOTGIDRAFT_158065 [Lottia gigantea]	472	3.00E-33	330	266	152	29.32	24	791	172	426	3	0
Contig19561	1706	gi|645002332|ref|XP_008209923.1|	PREDICTED: uncharacterized protein LOC100679575 [Nasonia vitripennis]	611	1.00E-10	167	86	53	45.35	1476	1706	51	136	3	0
Contig19672	625	gi|91087291|ref|XP_975557.1|	PREDICTED: zinc finger protein ZPR1 [Tribolium castaneum]	444	4.00E-26	271	62	55	82.26	187	2	1	60	-1	0
Contig19695	1249	gi|115928318|ref|XP_781342.2|	PREDICTED: translin-like [Strongylocentrotus purpuratus]	241	4.00E-90	716	221	171	57.92	1138	476	1	221	-1	0
Contig19717	937	gi|242017424|ref|XP_002429188.1|	BR serine/threonine-protein kinase, putative [Pediculus humanus corporis]	881	3.00E-112	904	226	195	75.66	13	678	558	776	1	0
Contig19738	546	gi|383849037|ref|XP_003700153.1|	PREDICTED: uncharacterized protein LOC100882650 [Megachile rotundata]	289	7.00E-26	264	67	55	67.16	345	545	90	153	3	0
Contig19758	1518	gi|512914548|ref|XP_004928169.1|	PREDICTED: inhibitor of nuclear factor kappa-B kinase subunit beta-like [Bombyx mori]	773	1.00E-06	133	43	31	48.84	1	129	237	279	1	0
Contig19808	613	gi|665816497|ref|XP_008556970.1|	PREDICTED: probable GPI-anchored adhesin-like protein PGA55 isoform X1 [Microplitis demolitor]	1639	6.00E-11	160	65	43	52.31	203	9	1391	1455	-3	0
Contig19891	336	gi|641679350|ref|XP_008188522.1|	PREDICTED: zinc finger protein 271-like [Acyrthosiphon pisum]	392	8.00E-36	331	104	79	57.69	314	3	55	158	-2	0
Contig19939	1632	gi|645027252|ref|XP_008212094.1|	PREDICTED: torso-like protein [Nasonia vitripennis]	342	4.00E-151	1143	321	255	64.17	1064	108	29	342	-2	0
Contig20015	1453	gi|194887890|ref|XP_001976825.1|	GG18571 [Drosophila erecta]	545	3.00E-83	702	447	259	38.26	3	1304	26	455	3	0
Contig20061	1147	gi|512918362|ref|XP_004929115.1|	PREDICTED: protein takeout-like [Bombyx mori]	237	3.00E-54	472	236	146	39.41	963	265	14	236	-2	0
Contig20081	2998	gi|195121616|ref|XP_002005316.1|	GI19144 [Drosophila mojavensis]	476	5.00E-37	382	175	114	44.57	2469	2987	27	200	3	0
Contig20104	454	gi|391329540|ref|XP_003739229.1|	PREDICTED: serine/threonine-protein kinase Sgk3-like [Metaseiulus occidentalis]	521	1.00E-11	162	34	33	91.18	1	102	488	521	1	0
Contig20127	786	gi|282165750|ref|NP_001164116.1|	cdk10/11-like protein [Tribolium castaneum]	761	5.00E-11	162	165	94	41.21	238	720	4	139	1	0
Contig20207	326	gi|662222589|ref|XP_008485545.1|	PREDICTED: Down syndrome cell adhesion molecule-like protein Dscam2, partial [Diaphorina citri]	194	4.00E-16	184	98	54	38.78	299	6	27	116	-1	0
Contig20248	3512	gi|390343167|ref|XP_001199878.2|	PREDICTED: uncharacterized protein LOC763787 [Strongylocentrotus purpuratus]	797	3.00E-121	1029	762	391	33.2	3210	985	20	749	-3	0
Contig20373	2249	gi|391336259|ref|XP_003742499.1|	PREDICTED: translocation protein SEC62-like isoform 2 [Metaseiulus occidentalis]	306	7.00E-15	198	207	95	29.95	659	1147	41	246	2	0
Contig20463	1134	gi|676482327|ref|XP_009062662.1|	hypothetical protein LOTGIDRAFT_128630 [Lottia gigantea]	504	2.00E-15	201	133	75	31.58	710	312	116	247	-2	0
Contig20609	469	gi|572271649|ref|XP_006613760.1|	PREDICTED: arylsulfatase B-like [Apis dorsata]	564	5.00E-29	291	106	67	51.89	326	9	93	191	-3	0
Contig20649	1055	gi|498958987|ref|XP_004524403.1|	PREDICTED: uncharacterized protein LOC101457849 [Ceratitis capitata]	255	2.00E-33	327	164	109	38.41	541	59	79	238	-2	0
Contig20737	1414	gi|242018107|ref|XP_002429522.1|	GTP-binding nuclear protein RAN1, putative [Pediculus humanus corporis]	202	8.00E-122	928	200	184	82.5	1166	567	1	200	-3	0
Contig20865	660	gi|642925753|ref|XP_008201610.1|	PREDICTED: protein GUCD1 isoform X1 [Tribolium castaneum]	229	6.00E-38	347	98	75	65.31	366	659	14	111	3	0
Contig20961	715	gi|194764535|ref|XP_001964384.1|	GF23146 [Drosophila ananassae]	108	7.00E-15	179	105	59	40.95	687	385	10	108	-2	0
Contig20979	645	gi|242017528|ref|XP_002429240.1|	hypothetical protein Phum_PHUM424590 [Pediculus humanus corporis]	500	1.00E-06	126	86	50	39.53	640	407	63	146	-3	0
Contig20998	1895	gi|642911132|ref|XP_008200594.1|	PREDICTED: potassium voltage-gated channel subfamily KQT member 4-like isoform X1 [Tribolium castaneum]	790	6.00E-35	367	74	73	89.19	222	1	465	538	-3	0
Contig21036	478	gi|58393120|ref|XP_319840.2|	AGAP009091-PB [Anopheles gambiae str. PEST]	488	1.00E-10	154	35	31	77.14	372	476	8	42	3	0
Contig21170	348	gi|340725348|ref|XP_003401033.1|	PREDICTED: protein farnesyltransferase subunit beta-like [Bombus terrestris]	401	3.00E-21	226	97	61	46.39	56	346	6	94	2	0
Contig21219	949	gi|585659061|ref|XP_006816116.1|	PREDICTED: uncharacterized protein LOC102802303 [Saccoglossus kowalevskii]	843	5.00E-25	259	116	73	38.79	282	629	617	732	3	0
Contig21260	371	gi|167234390|ref|NP_001107818.1|	adipokinetic hormone 2 precursor [Tribolium castaneum]	68	2.00E-17	189	65	50	56.92	33	221	5	68	3	0
Contig21284	1254	gi|498961496|ref|XP_004524819.1|	PREDICTED: dynein heavy chain 8, axonemal-like [Ceratitis capitata]	263	3.00E-118	906	264	206	63.26	28	819	1	263	1	0
Contig21327	1337	gi|328726602|ref|XP_003248963.1|	PREDICTED: zinc finger protein 62 homolog [Acyrthosiphon pisum]	740	3.00E-80	592	199	135	55.78	1332	736	259	457	-3	0
Contig21354	1821	gi|189234531|ref|XP_967948.2|	PREDICTED: bumetanide-sensitive sodium-(potassium)-chloride cotransporter [Tribolium castaneum]	1026	0	1511	451	356	66.74	1349	3	42	479	-2	0
Contig21503	390	gi|242010144|ref|XP_002425836.1|	forkhead protein/ forkhead protein domain, putative [Pediculus humanus corporis]	130	5.00E-09	132	46	32	52.17	166	303	7	52	1	0
Contig21606	1795	gi|339262132|ref|XP_003367560.1|	E3 ubiquitin-protein ligase sia-1 [Trichinella spiralis]	193	2.00E-09	150	127	61	31.5	906	1277	37	158	3	0
Contig21707	724	gi|676489406|ref|XP_009064924.1|	hypothetical protein LOTGIDRAFT_132462 [Lottia gigantea]	909	3.00E-06	92	40	22	47.5	601	720	220	259	1	0
Contig21734	2210	gi|340711407|ref|XP_003394267.1|	PREDICTED: LOW QUALITY PROTEIN: transcription factor hamlet-like [Bombus terrestris]	997	6.00E-127	1053	498	290	49.4	799	2163	162	594	1	0
Contig21761	521	gi|328708975|ref|XP_003243839.1|	PREDICTED: uncharacterized protein LOC100573041 isoform X2 [Acyrthosiphon pisum]	275	1.00E-16	195	61	44	50.82	460	278	162	222	-2	0
Contig21788	1319	gi|391335187|ref|XP_003741977.1|	PREDICTED: 60S ribosomal protein L3-like [Metaseiulus occidentalis]	412	0	2135	411	407	96.84	9	1241	1	411	3	0
Contig21828	938	gi|676431268|ref|XP_009046195.1|	hypothetical protein LOTGIDRAFT_171752 [Lottia gigantea]	386	8.00E-06	122	111	55	30.63	873	541	14	123	-3	0
Contig21869	1247	gi|642929301|ref|XP_008195779.1|	PREDICTED: E3 ubiquitin-protein ligase MARCH8-like [Tribolium castaneum]	219	7.00E-53	463	162	113	53.09	708	1190	43	204	3	0
Contig21887	1824	gi|675883566|ref|XP_009027285.1|	hypothetical protein HELRODRAFT_163955 [Helobdella robusta]	285	1.00E-24	273	202	104	29.7	1511	918	13	214	-2	0
Contig21969	2722	gi|392920500|ref|NP_001256260.1|	Protein PLRG-1, isoform b [Caenorhabditis elegans]	438	2.00E-19	239	165	83	32.73	2138	1659	118	282	-3	0
Contig22016	941	gi|390349798|ref|XP_784279.3|	PREDICTED: uncharacterized protein LOC579051 [Strongylocentrotus purpuratus]	563	4.00E-18	221	117	74	38.46	833	486	76	191	-1	0
Contig22039	3065	gi|110763470|ref|XP_001121740.1|	PREDICTED: copper homeostasis protein cutC homolog [Apis mellifera]	240	7.00E-66	579	238	161	46.22	2822	2121	1	234	-1	0
Contig22064	1503	gi|350417258|ref|XP_003491334.1|	PREDICTED: WD repeat and FYVE domain-containing protein 2-like [Bombus impatiens]	408	0	1414	423	326	58.39	1371	106	1	408	-1	0
Contig22170	980	gi|242019619|ref|XP_002430257.1|	conserved hypothetical protein [Pediculus humanus corporis]	282	9.00E-78	629	226	165	55.75	796	119	45	269	-2	0
Contig22187	519	gi|91084317|ref|XP_972221.1|	PREDICTED: uncharacterized protein LOC660934 [Tribolium castaneum]	566	7.00E-70	582	164	129	67.68	519	28	8	155	-1	0
Contig22236	776	gi|242005182|ref|XP_002423450.1|	conserved hypothetical protein [Pediculus humanus corporis]	777	2.00E-29	306	142	90	49.3	378	1	245	386	-3	0
Contig22253	2506	gi|572260868|ref|XP_006608744.1|	PREDICTED: MKL/myocardin-like protein 2-like [Apis dorsata]	1218	1.00E-131	1107	559	337	51.88	2032	407	122	607	-1	0
Contig22308	365	gi|572268524|ref|XP_006612306.1|	PREDICTED: paired box protein Pax-8-like [Apis dorsata]	574	8.00E-12	161	127	64	40.94	8	349	361	469	2	0
Contig22373	1393	gi|91082807|ref|XP_968134.1|	PREDICTED: general transcription factor IIF subunit 2 [Tribolium castaneum]	266	4.00E-90	723	206	166	65.53	560	1174	1	205	2	0
Contig22417	664	gi|340713222|ref|XP_003395145.1|	PREDICTED: acyl-CoA Delta(11) desaturase-like [Bombus terrestris]	368	5.00E-80	616	171	133	64.91	150	662	162	332	3	0
Contig22435	462	gi|676436076|ref|XP_009047764.1|	hypothetical protein LOTGIDRAFT_172622 [Lottia gigantea]	244	1.00E-62	507	154	107	61.69	462	1	61	214	-1	0
Contig22468	1082	gi|91090906|ref|XP_973803.1|	PREDICTED: ras-related protein Rab-37-like isoform X2 [Tribolium castaneum]	253	3.00E-31	312	77	65	76.62	851	1081	27	103	2	0
Contig22490	1309	gi|350406432|ref|XP_003487768.1|	PREDICTED: calpain-C-like [Bombus impatiens]	671	3.00E-50	315	67	64	89.55	153	353	605	671	3	0
Contig22554	1312	gi|195383824|ref|XP_002050625.1|	GJ20101 [Drosophila virilis]	586	7.00E-45	431	295	147	31.19	1013	135	270	563	-3	0
Contig22598	513	gi|645034794|ref|XP_008201976.1|	PREDICTED: LOW QUALITY PROTEIN: dynein beta chain, ciliary-like [Nasonia vitripennis]	4544	2.00E-94	788	158	149	89.24	513	40	4386	4543	-1	0
Contig22796	552	gi|242005849|ref|XP_002423772.1|	conserved hypothetical protein [Pediculus humanus corporis]	761	3.00E-14	185	137	66	35.77	157	552	241	376	1	0
Contig22843	7143	gi|645007704|ref|XP_008216377.1|	PREDICTED: LOW QUALITY PROTEIN: midasin-like [Nasonia vitripennis]	5322	0	4700	2452	1471	43.15	2	7093	960	3343	2	0
Contig22965	383	gi|642928160|ref|XP_008200180.1|	PREDICTED: adenylosuccinate synthetase [Tribolium castaneum]	404	1.00E-22	238	64	49	67.19	383	192	323	386	-1	0
Contig22991	1062	gi|665798499|ref|XP_008547126.1|	PREDICTED: protein ECT2 isoform X3 [Microplitis demolitor]	1196	2.00E-15	201	95	59	45.26	780	1061	30	124	3	0
Contig23034	1336	gi|345489422|ref|XP_003426134.1|	PREDICTED: uncharacterized MFS-type transporter C09D4.1 [Nasonia vitripennis]	443	4.00E-45	427	143	102	56.64	902	1330	25	167	2	0
Contig23054	2168	gi|91087963|ref|XP_972974.1|	PREDICTED: uncharacterized protein LOC661735 [Tribolium castaneum]	891	0	1989	583	452	62.09	431	2158	9	580	2	0
Contig23076	2207	gi|196005211|ref|XP_002112472.1|	hypothetical protein TRIADDRAFT_56525 [Trichoplax adhaerens]	519	1.00E-99	831	496	275	39.92	193	1674	80	519	1	0
Contig23098	477	gi|391327691|ref|XP_003738330.1|	PREDICTED: presqualene diphosphate phosphatase-like [Metaseiulus occidentalis]	217	3.00E-60	490	122	103	74.59	107	472	1	122	2	0
Contig23162	964	gi|641647384|ref|XP_008178138.1|	PREDICTED: uncharacterized protein LOC100574931 [Acyrthosiphon pisum]	697	1.00E-08	146	182	88	27.47	11	511	148	328	2	0
Contig23272	313	gi|662219365|ref|XP_008483762.1|	PREDICTED: breast cancer anti-estrogen resistance protein 3 homolog [Diaphorina citri]	236	5.00E-14	169	42	34	69.05	186	311	15	56	3	0
Contig23363	3532	gi|642910207|ref|XP_008198406.1|	PREDICTED: leucine-rich repeats and immunoglobulin-like domains protein 2 [Tribolium castaneum]	649	5.00E-105	903	507	279	36.88	1581	2993	102	590	3	0
Contig23404	1484	gi|571518964|ref|XP_006563941.1|	PREDICTED: LOW QUALITY PROTEIN: transcription factor hamlet-like [Apis mellifera]	1063	2.00E-10	165	39	32	82.05	1482	1372	947	985	-3	0
Contig23491	2422	gi|642935364|ref|XP_008197982.1|	PREDICTED: palmitoyltransferase ZDHHC23 [Tribolium castaneum]	353	3.00E-69	609	352	206	37.5	125	1177	5	339	2	0
Contig23513	427	gi|662185409|ref|XP_008476952.1|	PREDICTED: sodium/hydrogen exchanger 5-like, partial [Diaphorina citri]	734	3.00E-23	184	63	50	66.67	172	2	621	678	-1	0
Contig23727	665	gi|585694663|ref|XP_006821867.1|	PREDICTED: zinc finger protein 180-like [Saccoglossus kowalevskii]	381	7.00E-64	534	220	136	46.36	665	6	6	225	-1	0
Contig23966	391	gi|512915083|ref|XP_004928302.1|	PREDICTED: histone-lysine N-methyltransferase setd3-like [Bombyx mori]	494	1.00E-12	167	121	71	34.71	30	389	1	114	3	0
Contig24053	1744	gi|383865745|ref|XP_003708333.1|	PREDICTED: tRNA (cytosine-5-)-methyltransferase-like [Megachile rotundata]	359	9.00E-80	602	299	186	45.82	1094	201	81	352	-3	0
Contig24090	561	gi|242007024|ref|XP_002424342.1|	Arginine/serine-rich-splicing factor RSP31, putative [Pediculus humanus corporis]	326	9.00E-38	349	149	100	44.3	533	96	4	152	-2	0
Contig24115	677	gi|642938802|ref|XP_008199892.1|	PREDICTED: venom protease-like [Tribolium castaneum]	329	2.00E-06	123	31	27	70.97	1	90	299	329	1	0
Contig24176	672	gi|391343257|ref|XP_003745929.1|	PREDICTED: carboxypeptidase A2-like [Metaseiulus occidentalis]	668	1.00E-120	936	190	179	89.47	3	572	478	667	3	0
Contig24289	380	gi|383851641|ref|XP_003701340.1|	PREDICTED: membrane metallo-endopeptidase-like 1-like [Megachile rotundata]	765	3.00E-25	263	110	72	43.64	330	1	84	193	-3	0
Contig24315	1602	gi|665816596|ref|XP_008557024.1|	PREDICTED: putative fatty acyl-CoA reductase CG5065 [Microplitis demolitor]	516	6.00E-68	598	327	180	38.23	2	979	155	462	2	0
Contig24399	441	gi|676455599|ref|XP_009054058.1|	hypothetical protein LOTGIDRAFT_144669, partial [Lottia gigantea]	282	4.00E-16	189	136	77	31.62	1	363	7	139	1	0
Contig24527	3149	gi|156398062|ref|XP_001638008.1|	predicted protein [Nematostella vectensis]	2363	9.00E-11	174	78	50	46.15	2617	2390	1175	1252	-2	0
Contig24654	1722	gi|642920576|ref|XP_008192469.1|	PREDICTED: ligand-gated chloride channel homolog 3 isoform X1 [Tribolium castaneum]	454	8.00E-92	760	168	152	88.1	662	159	155	308	-2	0
Contig24672	1397	gi|312074515|ref|XP_003140005.1|	hypothetical protein LOAG_04420 [Loa loa]	598	9.00E-22	256	307	139	26.06	801	13	294	596	-3	0
Contig24840	1270	gi|572305044|ref|XP_006618466.1|	PREDICTED: lipase 3-like [Apis dorsata]	411	1.00E-72	614	347	191	37.18	21	1016	43	385	3	0
Contig24903	1298	gi|642929374|ref|XP_008195808.1|	PREDICTED: rho GTPase-activating protein 11A-like [Tribolium castaneum]	779	4.00E-63	569	306	190	43.46	1292	384	1	281	-1	0
Contig24955	2468	gi|195429689|ref|XP_002062890.1|	GK19691 [Drosophila willistoni]	259	2.00E-27	296	251	124	36.25	1943	1296	12	245	-1	0
Contig25021	416	gi|71994594|ref|NP_001022900.1|	Protein Y50D7A.11 [Caenorhabditis elegans]	197	5.00E-36	324	136	96	49.26	415	23	6	139	-2	0
Contig25062	968	gi|676488715|ref|XP_009064704.1|	hypothetical protein LOTGIDRAFT_148316, partial [Lottia gigantea]	227	2.00E-16	199	89	54	42.7	697	963	31	117	1	0
Contig25106	765	gi|642935142|ref|XP_008197905.1|	PREDICTED: putative acyl-activating enzyme 19 [Tribolium castaneum]	860	4.00E-35	350	95	74	67.37	287	3	746	840	-2	0
Contig25128	706	gi|641659246|ref|XP_008181021.1|	PREDICTED: uncharacterized protein LOC103308774 [Acyrthosiphon pisum]	395	2.00E-58	499	234	132	41.45	5	706	65	270	2	0
Contig25164	933	gi|645007795|ref|XP_008207731.1|	PREDICTED: putative transferase CAF17 homolog, mitochondrial isoform X2 [Nasonia vitripennis]	365	6.00E-93	736	295	196	51.86	840	1	36	312	-1	0
Contig25248	614	gi|383854714|ref|XP_003702865.1|	PREDICTED: bridging integrator 3 homolog [Megachile rotundata]	266	4.00E-19	216	115	72	40	613	269	148	247	-2	0
Contig25267	1470	gi|157113582|ref|XP_001652007.1|	hypothetical protein AaeL_AAEL006510, partial [Aedes aegypti]	626	7.00E-06	127	51	33	54.9	377	529	190	240	2	0
Contig25313	878	gi|148298752|ref|NP_001091764.1|	14-3-3 epsilon protein [Bombyx mori]	262	3.00E-74	601	256	178	49.61	779	21	5	255	-1	0
Contig25336	2772	gi|641663931|ref|XP_008182824.1|	PREDICTED: protein tramtrack, beta isoform-like isoform X2 [Acyrthosiphon pisum]	451	2.00E-25	288	67	58	64.18	460	660	362	428	1	0
Contig25424	465	gi|391334661|ref|XP_003741720.1|	PREDICTED: 40S ribosomal protein S13-like [Metaseiulus occidentalis]	151	3.00E-102	760	151	149	97.35	458	6	1	151	-2	0
Contig25536	2483	gi|524912422|ref|XP_005111059.1|	PREDICTED: uncharacterized protein LOC101850683 [Aplysia californica]	4428	4.00E-37	395	332	180	30.12	2483	1497	858	1180	-1	0
Contig25597	1297	gi|557752763|ref|XP_005176129.1|	PREDICTED: TBC1 domain family member 5-like [Musca domestica]	653	6.00E-34	303	172	106	40.7	14	508	209	377	2	0
Contig25743	562	gi|170064793|ref|XP_001867673.1|	organic cation transporter [Culex quinquefasciatus]	546	9.00E-18	211	117	66	34.19	349	8	19	135	-1	0
Contig25781	384	gi|170047115|ref|XP_001851080.1|	60S ribosomal protein L37 [Culex quinquefasciatus]	91	5.00E-22	221	85	60	51.76	109	360	2	86	1	0
Contig25805	573	gi|676430186|ref|XP_009045844.1|	hypothetical protein LOTGIDRAFT_171401 [Lottia gigantea]	1106	2.00E-10	155	167	81	27.54	475	2	659	823	-3	0
Contig25825	372	gi|524910719|ref|XP_005110234.1|	PREDICTED: FAD synthase-like [Aplysia californica]	548	1.00E-37	349	102	72	60.78	5	310	445	546	2	0
Contig25861	623	gi|345496546|ref|XP_001603144.2|	PREDICTED: uncharacterized protein C1orf50 homolog [Nasonia vitripennis]	198	1.00E-13	172	58	42	60.34	175	2	27	84	-2	0
Contig25982	664	gi|524876666|ref|XP_005095044.1|	PREDICTED: inositol hexakisphosphate kinase 1-like [Aplysia californica]	499	1.00E-14	188	55	43	56.36	316	480	25	79	1	0
Contig26003	1269	gi|242020400|ref|XP_002430643.1|	Ultrabithorax, putative [Pediculus humanus corporis]	270	3.00E-42	394	265	137	39.25	1217	438	42	267	-2	0
Contig26025	1092	gi|391341596|ref|XP_003745114.1|	PREDICTED: GTP-binding protein CG1354-like [Metaseiulus occidentalis]	397	7.00E-109	850	380	244	47.63	1082	18	14	387	-2	0
Contig26045	457	gi|328704791|ref|XP_003242604.1|	PREDICTED: zinc finger protein 271-like [Acyrthosiphon pisum]	339	2.00E-41	372	151	92	48.34	4	453	85	235	1	0
Contig26123	385	gi|572301885|ref|XP_006616978.1|	PREDICTED: sodium/potassium/calcium exchanger Nckx30C-like [Apis dorsata]	595	1.00E-34	328	139	88	56.12	2	334	210	346	2	0
Contig26149	1089	gi|193704626|ref|XP_001947820.1|	PREDICTED: tropomyosin-1 [Acyrthosiphon pisum]	284	0	1397	284	283	99.3	79	930	1	284	1	0
Contig26168	1394	gi|642930314|ref|XP_008196343.1|	PREDICTED: UDP-glucuronosyltransferase 2B17-like [Tribolium castaneum]	509	3.00E-90	745	456	243	37.5	40	1392	4	447	1	0
Contig26187	394	gi|242011232|ref|XP_002426359.1|	conserved hypothetical protein [Pediculus humanus corporis]	299	2.00E-15	183	56	46	60.71	188	21	181	236	-3	0
Contig26227	1412	gi|498941816|ref|XP_004521620.1|	PREDICTED: protein sidekick-like isoform X2 [Ceratitis capitata]	2021	1.00E-143	1181	419	285	53.7	170	1411	32	446	2	0
Contig26245	1049	gi|340372111|ref|XP_003384588.1|	PREDICTED: regulator of microtubule dynamics protein 1-like [Amphimedon queenslandica]	299	1.00E-11	168	135	65	30.37	644	1048	70	201	2	0
Contig26323	2572	gi|91087369|ref|XP_975635.1|	PREDICTED: translation elongation factor 2 [Tribolium castaneum]	844	0	1790	865	530	44.39	2572	32	3	844	-1	0
Contig26345	2569	gi|642923372|ref|XP_008193721.1|	PREDICTED: uncharacterized protein LOC662511 isoform X2 [Tribolium castaneum]	645	4.00E-133	1079	640	342	36.25	176	2068	53	643	2	0
Contig26581	1017	gi|642915571|ref|XP_008190671.1|	PREDICTED: TP53-regulating kinase [Tribolium castaneum]	225	1.00E-66	444	171	118	56.14	717	226	63	225	-1	0
Contig26645	799	gi|157106769|ref|XP_001649474.1|	ankyrin 2,3/unc44, partial [Aedes aegypti]	789	1.00E-22	207	104	58	39.42	798	487	22	125	-2	0
Contig26704	2026	gi|642921661|ref|XP_008192913.1|	PREDICTED: uncharacterized protein LOC658865 isoform X2 [Tribolium castaneum]	2075	5.00E-68	414	297	153	36.03	407	1219	114	373	2	0
Contig26820	421	gi|524896087|ref|XP_005104521.1|	PREDICTED: replication factor C subunit 3-like [Aplysia californica]	355	7.00E-14	175	132	65	35.61	3	380	222	342	3	0
Contig26842	1513	gi|391331369|ref|XP_003740119.1|	PREDICTED: 26S protease regulatory subunit 8-like [Metaseiulus occidentalis]	412	0	2135	412	408	98.3	11	1246	1	412	2	0
Contig26915	327	gi|347963352|ref|XP_310940.5|	AGAP000194-PA [Anopheles gambiae str. PEST]	554	2.00E-28	281	109	71	45.87	327	1	390	497	-1	0
Contig27009	310	gi|241745115|ref|XP_002405494.1|	macoilin short form, putative [Ixodes scapularis]	447	8.00E-21	224	103	68	47.57	309	1	261	337	-2	0
Contig27156	740	gi|157115129|ref|XP_001658126.1|	4-nitrophenylphosphatase [Aedes aegypti]	319	9.00E-23	169	117	65	35.04	3	341	91	207	3	0
Contig27197	337	gi|345485708|ref|XP_003425324.1|	PREDICTED: uncharacterized protein LOC100679626 [Nasonia vitripennis]	670	9.00E-17	198	95	60	49.47	62	331	213	305	2	0
Contig27240	474	gi|308487146|ref|XP_003105769.1|	CRE-NHL-3 protein [Caenorhabditis remanei]	691	7.00E-10	148	145	62	29.66	470	120	28	172	-2	0
Contig27341	1958	gi|340723955|ref|XP_003400352.1|	PREDICTED: cGMP-dependent protein kinase, isozyme 2 forms cD4/T1/T3A/T3B [Bombus terrestris]	722	1.00E-35	372	205	118	46.34	1350	1958	1	168	3	0
Contig27370	1109	gi|662196321|ref|XP_008471186.1|	PREDICTED: sodium/potassium-transporting ATPase subunit alpha-like [Diaphorina citri]	1010	4.00E-102	848	350	236	46	1052	3	21	370	-1	0
Contig27414	1341	gi|157116193|ref|XP_001652789.1|	alpha-esterase [Aedes aegypti]	638	1.00E-62	561	401	209	33.42	1338	157	243	630	-1	0
Contig27541	655	gi|665792641|ref|XP_008543933.1|	PREDICTED: 2-acylglycerol O-acyltransferase 2-A-like [Microplitis demolitor]	349	2.00E-39	365	149	97	44.97	212	655	3	150	2	0
Contig27645	467	gi|195380211|ref|XP_002048864.1|	GJ21081 [Drosophila virilis]	91	8.00E-09	130	93	50	35.48	141	419	2	89	3	0
Contig27664	1050	gi|644996432|ref|XP_008210975.1|	PREDICTED: speckle-type POZ protein A-like isoform X2 [Nasonia vitripennis]	190	1.00E-12	171	136	71	29.41	45	452	52	187	3	0
Contig27681	891	gi|242015590|ref|XP_002428436.1|	ciliary dynein heavy chain, putative [Pediculus humanus corporis]	4870	5.00E-18	222	175	87	34.29	498	40	194	366	-1	0
Contig27726	2337	gi|195996055|ref|XP_002107896.1|	hypothetical protein TRIADDRAFT_36957 [Trichoplax adhaerens]	852	3.00E-80	720	837	409	29.39	2318	12	1	825	-2	0
Contig27842	386	gi|170035685|ref|XP_001845698.1|	suppressor of T-cell receptor signaling 1 [Culex quinquefasciatus]	741	2.00E-18	212	43	42	93.02	256	384	1	43	1	0
Contig27859	846	gi|328704791|ref|XP_003242604.1|	PREDICTED: zinc finger protein 271-like [Acyrthosiphon pisum]	339	2.00E-85	681	289	173	48.44	8	841	20	308	2	0
Contig27917	805	gi|156398630|ref|XP_001638291.1|	predicted protein, partial [Nematostella vectensis]	83	3.00E-14	173	54	40	59.26	164	3	14	67	-3	0
Contig28022	533	gi|242015626|ref|XP_002428454.1|	sugar transporter, putative [Pediculus humanus corporis]	476	7.00E-12	164	39	35	84.62	352	468	15	53	1	0
Contig28043	1117	gi|572270101|ref|XP_006613052.1|	PREDICTED: uncharacterized protein LOC102677001 [Apis dorsata]	67	2.00E-20	220	62	52	70.97	1029	844	1	62	-2	0
Contig28083	1206	gi|308502930|ref|XP_003113649.1|	hypothetical protein CRE_26337 [Caenorhabditis remanei]	732	3.00E-16	142	41	29	63.41	347	225	689	729	-2	0
Contig28290	2659	gi|339259278|ref|XP_003368986.1|	retrovirus-related Pol polyprotein from transposon TNT 1-94 [Trichinella spiralis]	584	1.00E-96	505	253	147	41.9	1984	1229	67	317	-1	0
Contig28331	440	gi|645026120|ref|XP_001605237.3|	PREDICTED: uncharacterized protein LOC100121627 [Nasonia vitripennis]	759	1.00E-08	139	38	28	60.53	439	326	13	50	-2	0
Contig28354	1720	gi|391344729|ref|XP_003746648.1|	PREDICTED: heat shock 70 kDa protein cognate 4-like [Metaseiulus occidentalis]	647	0	2566	498	492	97.79	2	1489	150	647	2	0
Contig28373	397	gi|512920465|ref|XP_004929639.1|	PREDICTED: alpha-tocopherol transfer protein-like [Bombyx mori]	283	1.00E-15	184	108	56	34.26	397	74	166	245	-1	0
Contig28436	591	gi|345484364|ref|XP_003425015.1|	PREDICTED: DNA-directed RNA polymerase I subunit RPA43 [Nasonia vitripennis]	158	8.00E-26	257	121	76	39.67	365	3	4	124	-2	0
Contig28502	830	gi|512891780|ref|XP_004922767.1|	PREDICTED: uncharacterized protein LOC101735858 [Bombyx mori]	638	7.00E-45	419	279	143	35.84	3	830	302	577	3	0
Contig28540	587	gi|645001685|ref|XP_008209631.1|	PREDICTED: putative protein NHEDC1-like 2 [Nasonia vitripennis]	537	7.00E-10	150	133	72	33.08	371	9	27	157	-1	0
Contig28561	2658	gi|665813657|ref|XP_008555393.1|	PREDICTED: rootletin [Microplitis demolitor]	1946	0	2119	800	612	56.25	2306	3	9	800	-2	0
Contig28640	400	gi|585688196|ref|XP_006820636.1|	PREDICTED: major facilitator superfamily domain-containing protein 7-like [Saccoglossus kowalevskii]	215	3.00E-11	151	54	39	42.59	262	101	61	114	-1	0
Contig28714	847	gi|676445096|ref|XP_009050644.1|	hypothetical protein LOTGIDRAFT_180523 [Lottia gigantea]	276	1.00E-17	209	81	50	51.85	741	499	163	243	-2	0
Contig28732	1223	gi|662197962|ref|XP_008472084.1|	PREDICTED: LOW QUALITY PROTEIN: sodium-dependent nutrient amino acid transporter 1-like [Diaphorina citri]	633	1.00E-38	382	112	90	58.93	869	1204	20	131	2	0
Contig28754	380	gi|91093175|ref|XP_968014.1|	PREDICTED: ankyrin repeat domain-containing protein 29 [Tribolium castaneum]	303	4.00E-09	138	125	59	32.8	21	380	13	135	3	0
Contig28778	1007	gi|642917771|ref|XP_008191361.1|	PREDICTED: uncharacterized protein LOC103312467 [Tribolium castaneum]	546	8.00E-15	195	254	120	21.65	1001	273	288	535	-1	0
Contig28921	2518	gi|641663004|ref|XP_008182473.1|	PREDICTED: ATP-dependent DNA helicase PIF1-like [Acyrthosiphon pisum]	608	4.00E-71	643	679	311	29.9	2118	121	20	580	-2	0
Contig29043	474	gi|675878718|ref|XP_009024919.1|	hypothetical protein HELRODRAFT_92753, partial [Helobdella robusta]	580	3.00E-10	152	168	82	35.71	420	4	267	425	-1	0
Contig29209	1172	gi|91085983|ref|XP_972029.1|	PREDICTED: TBC1 domain family member 31 [Tribolium castaneum]	899	4.00E-63	568	379	205	32.45	19	1152	54	409	1	0
Contig29291	1354	gi|641672247|ref|XP_008185868.1|	PREDICTED: uncharacterized protein LOC103310201 [Acyrthosiphon pisum]	301	2.00E-50	455	171	109	49.71	1351	839	47	217	-1	0
Contig29371	1006	gi|170036689|ref|XP_001846195.1|	trypsin 1 [Culex quinquefasciatus]	266	5.00E-45	408	247	135	40.49	965	228	39	266	-3	0
Contig29387	326	gi|390331386|ref|XP_788472.3|	PREDICTED: X-ray repair cross-complementing protein 5-like [Strongylocentrotus purpuratus]	729	4.00E-06	116	38	26	55.26	211	324	216	253	1	0
Contig29406	1469	gi|339238589|ref|XP_003380849.1|	Sel1 repeat family protein [Trichinella spiralis]	1167	4.00E-09	155	284	126	24.65	964	167	303	581	-2	0
Contig29491	1264	gi|340729564|ref|XP_003403070.1|	PREDICTED: lysoplasmalogenase-like protein TMEM86A-like [Bombus terrestris]	246	4.00E-61	522	236	155	48.73	315	1019	1	222	3	0
Contig29532	534	gi|662199849|ref|XP_008473106.1|	PREDICTED: mucin-2-like [Diaphorina citri]	1054	9.00E-06	117	49	26	48.98	169	23	983	1031	-3	0
Contig29548	636	gi|665802094|ref|XP_008549088.1|	PREDICTED: uncharacterized protein LOC103572323 isoform X1 [Microplitis demolitor]	369	9.00E-06	118	163	70	25.77	5	469	192	350	2	0
Contig29602	686	gi|391337370|ref|XP_003743042.1|	PREDICTED: spectrin alpha chain-like isoform 2 [Metaseiulus occidentalis]	2436	3.00E-146	1177	228	228	99.56	1	684	1631	1858	1	0
Contig29820	331	gi|242022977|ref|XP_002431913.1|	RING finger-containing protein, putative [Pediculus humanus corporis]	687	9.00E-07	121	73	37	38.36	323	147	33	105	-3	0
Contig29840	529	gi|645012583|ref|XP_008207868.1|	PREDICTED: uncharacterized protein LOC103316340 [Nasonia vitripennis]	198	5.00E-07	102	59	34	35.59	255	431	131	189	3	0
Contig29864	527	gi|642928554|ref|XP_008195373.1|	PREDICTED: uncharacterized protein LOC661472 [Tribolium castaneum]	731	1.00E-07	131	85	39	32.94	2	190	419	503	2	0
Contig29967	1322	gi|662191379|ref|XP_008468500.1|	PREDICTED: putative protein TPRXL [Diaphorina citri]	376	1.00E-21	248	140	76	47.14	1204	833	1	130	-2	0
Contig30026	1126	gi|391343038|ref|XP_003745822.1|	PREDICTED: tubulin-specific chaperone B-like [Metaseiulus occidentalis]	245	2.00E-154	1138	245	234	85.71	1069	335	1	245	-1	0
Contig30087	2134	gi|308481169|ref|XP_003102790.1|	hypothetical protein CRE_29935 [Caenorhabditis remanei]	366	9.00E-91	755	356	222	41.85	1106	42	11	365	-3	0
Contig30174	522	gi|676442735|ref|XP_009049897.1|	hypothetical protein LOTGIDRAFT_113325 [Lottia gigantea]	354	2.00E-25	262	112	78	45.54	186	521	15	123	3	0
Contig30235	2047	gi|642915013|ref|XP_008190483.1|	PREDICTED: protein ARV1 [Tribolium castaneum]	247	7.00E-34	340	229	123	34.5	1999	1343	1	218	-1	0
Contig30374	2399	gi|289629220|ref|NP_001166194.1|	coatomer protein complex subunit delta [Bombyx mori]	507	1.00E-17	227	487	203	21.56	1201	2391	4	487	1	0
Contig30410	835	gi|449681245|ref|XP_002157568.2|	PREDICTED: protein MAK16 homolog [Hydra vulgaris]	374	4.00E-46	418	173	118	46.24	158	676	32	203	2	0
Contig30471	2094	gi|156537115|ref|XP_001603046.1|	PREDICTED: apyrase isoform X1 [Nasonia vitripennis]	542	7.00E-111	906	541	310	36.04	1917	334	28	542	-1	0
Contig30491	411	gi|675847502|ref|XP_009009311.1|	hypothetical protein HELRODRAFT_62994 [Helobdella robusta]	138	8.00E-10	139	69	40	39.13	11	217	11	79	2	0
Contig30601	355	gi|345483345|ref|XP_001599568.2|	PREDICTED: EGF domain-specific O-linked N-acetylglucosamine transferase [Nasonia vitripennis]	537	2.00E-08	135	56	38	42.86	190	354	10	65	1	0
Contig30808	875	gi|347966592|ref|XP_321274.5|	AGAP001793-PA [Anopheles gambiae str. PEST]	404	3.00E-26	278	262	130	28.24	13	786	146	391	1	0
Contig30966	1251	gi|572305400|ref|XP_006618629.1|	PREDICTED: fizzy-related protein homolog [Apis dorsata]	486	4.00E-59	526	316	184	36.39	143	1069	158	465	2	0
Contig31012	385	gi|684412214|ref|XP_009176671.1|	hypothetical protein T265_11685 [Opisthorchis viverrini]	574	2.00E-22	240	132	79	40.15	5	385	184	315	2	0
Contig31157	1241	gi|383850421|ref|XP_003700794.1|	PREDICTED: serine/threonine-protein phosphatase 6 regulatory ankyrin repeat subunit C-like [Megachile rotundata]	1711	0	1631	413	353	74.09	1240	2	1134	1543	-2	0
Contig31225	2168	gi|340375366|ref|XP_003386206.1|	PREDICTED: acetyl-coenzyme A synthetase 2-like, mitochondrial-like [Amphimedon queenslandica]	669	5.00E-154	1210	625	373	40.8	324	2165	37	651	3	0
Contig31244	564	gi|160333857|ref|NP_001103783.1|	tropomyosin-2 isoform 3 [Bombyx mori]	252	2.00E-11	157	55	43	67.27	165	1	181	235	-1	0
Contig31327	766	gi|676479794|ref|XP_009061856.1|	hypothetical protein LOTGIDRAFT_235075 [Lottia gigantea]	326	4.00E-23	250	217	117	30.88	10	636	8	224	1	0
Contig31585	439	gi|390335526|ref|XP_003724175.1|	PREDICTED: uncharacterized protein LOC591084 isoform 1 [Strongylocentrotus purpuratus]	4873	6.00E-19	184	70	50	55.71	5	214	1453	1513	2	0
Contig31621	437	gi|350399341|ref|XP_003485494.1|	PREDICTED: RNA (guanine-9-)-methyltransferase domain-containing protein 2-like [Bombus impatiens]	322	1.00E-52	446	145	107	57.93	437	6	49	193	-1	0
Contig31729	367	gi|524877911|ref|XP_005095651.1|	PREDICTED: glycogen-binding subunit 76A-like [Aplysia californica]	797	2.00E-08	136	70	40	41.43	46	255	732	797	1	0
Contig31808	1198	gi|268562699|ref|XP_002646747.1|	C. briggsae CBR-HSP-4 protein [Caenorhabditis briggsae]	655	2.00E-14	196	161	91	30.43	7	486	244	403	1	0
Contig31828	610	gi|642930553|ref|XP_966739.2|	PREDICTED: uncharacterized protein LOC655137 isoform X1 [Tribolium castaneum]	1100	8.00E-51	462	172	114	52.33	512	3	8	174	-3	0
Contig31886	398	gi|676490378|ref|XP_009065249.1|	hypothetical protein LOTGIDRAFT_229618 [Lottia gigantea]	854	7.00E-10	102	28	21	64.29	335	261	713	740	-1	0
Contig31907	335	gi|391325031|ref|XP_003737044.1|	PREDICTED: zinc finger protein 484-like [Metaseiulus occidentalis]	341	2.00E-10	147	58	34	46.55	3	176	115	171	3	0
Contig31925	395	gi|641651093|ref|XP_008190001.1|	PREDICTED: zinc finger BED domain-containing protein 1-like [Acyrthosiphon pisum]	346	1.00E-12	165	53	37	60.38	3	161	295	346	3	0
Contig31943	516	gi|187119176|ref|NP_001119689.1|	ribosomal protein S18 [Acyrthosiphon pisum]	152	6.00E-104	774	147	147	100	74	514	1	147	2	0
Contig31983	671	gi|291222349|ref|XP_002731171.1|	PREDICTED: 60S ribosomal protein L4-B-like [Saccoglossus kowalevskii]	400	4.00E-43	393	123	94	61.79	1	366	233	355	1	0
Contig32028	1121	gi|641650076|ref|XP_008188120.1|	PREDICTED: zinc finger protein 180-like [Acyrthosiphon pisum]	283	7.00E-86	688	259	165	52.12	767	3	7	263	-1	0
Contig32137	1071	gi|350535795|ref|NP_001233022.1|	uncharacterized protein LOC100161663 [Acyrthosiphon pisum]	283	0	1375	283	283	100	17	865	1	283	2	0
Contig32178	605	gi|391327324|ref|XP_003738153.1|	PREDICTED: calcium-transporting ATPase type 2C member 1-like [Metaseiulus occidentalis]	891	3.00E-116	919	201	183	84.08	604	2	407	607	-2	0
Contig32214	661	gi|662214179|ref|XP_008480909.1|	PREDICTED: uncharacterized protein LOC103517646 [Diaphorina citri]	604	1.00E-20	236	181	106	36.46	544	32	19	192	-1	0
Contig32347	531	gi|557773388|ref|XP_005186347.1|	PREDICTED: L-lactate dehydrogenase-like [Musca domestica]	332	9.00E-14	176	67	46	55.22	1	201	198	251	1	0
Contig32421	461	gi|195996895|ref|XP_002108316.1|	hypothetical protein TRIADDRAFT_63582 [Trichoplax adhaerens]	692	4.00E-21	235	63	47	66.67	99	287	59	121	3	0
Contig32549	462	gi|156406000|ref|XP_001641019.1|	predicted protein, partial [Nematostella vectensis]	211	6.00E-23	238	128	75	40.62	453	70	69	191	-1	0
Contig32763	559	gi|340380087|ref|XP_003388555.1|	PREDICTED: peptidyl-prolyl cis-trans isomerase-like [Amphimedon queenslandica]	164	4.00E-62	500	115	100	79.13	557	213	7	121	-3	0
Contig32841	399	gi|662201123|ref|XP_008473803.1|	PREDICTED: cytochrome P450 4e3-like [Diaphorina citri]	487	1.00E-09	144	65	42	49.23	215	21	291	353	-2	0
Contig32877	477	gi|665785024|ref|XP_008544991.1|	PREDICTED: ribosomal protein S6 kinase 2 beta isoform X2 [Microplitis demolitor]	729	2.00E-07	130	36	31	66.67	381	274	351	384	-1	0
Contig32930	454	gi|449679429|ref|XP_004209327.1|	PREDICTED: insulin-degrading enzyme-like [Hydra vulgaris]	279	3.00E-12	161	124	73	27.42	41	400	104	223	2	0
Contig32950	1533	gi|170037812|ref|XP_001846749.1|	conserved hypothetical protein [Culex quinquefasciatus]	359	9.00E-13	181	141	66	29.08	419	826	76	216	2	0
Contig32986	865	gi|557757619|ref|XP_005178541.1|	PREDICTED: E3 ubiquitin-protein ligase RNF13-like isoform X3 [Musca domestica]	555	1.00E-08	144	56	31	39.29	599	766	227	282	2	0
Contig33008	891	gi|391338017|ref|XP_003743358.1|	PREDICTED: reticulon-1-like [Metaseiulus occidentalis]	209	3.00E-133	986	209	196	87.08	689	63	1	209	-2	0
Contig33065	517	gi|391337961|ref|XP_003743332.1|	PREDICTED: 40S ribosomal protein S16-like [Metaseiulus occidentalis]	147	3.00E-101	756	147	146	97.96	476	36	1	147	-3	0
Contig33126	448	gi|198458606|ref|XP_002138563.1|	GA24843 [Drosophila pseudoobscura pseudoobscura]	248	2.00E-55	460	125	106	68.8	1	375	122	244	1	0
Contig33164	1182	gi|512888744|ref|XP_004922137.1|	PREDICTED: zinc finger protein 184-like [Bombyx mori]	301	1.00E-60	522	157	115	61.78	523	68	147	301	-3	0
Contig33233	474	gi|390358797|ref|XP_787809.3|	PREDICTED: adenylate cyclase type 5-like [Strongylocentrotus purpuratus]	759	1.00E-20	231	44	40	86.36	227	358	39	82	2	0
Contig33249	929	gi|241685151|ref|XP_002412776.1|	leucine-rich repeats containing protein, putative, partial [Ixodes scapularis]	305	4.00E-17	206	261	112	31.42	912	142	27	282	-3	0
Contig33333	1955	gi|198466620|ref|XP_001354065.2|	GA17252 [Drosophila pseudoobscura pseudoobscura]	152	6.00E-23	252	145	88	39.31	1693	1271	8	151	-2	0
Contig33370	397	gi|512930469|ref|XP_004932075.1|	PREDICTED: sialin-like [Bombyx mori]	515	4.00E-08	132	62	38	45.16	188	373	23	84	2	0
Contig33417	354	gi|383862886|ref|XP_003706914.1|	PREDICTED: mitochondrial chaperone BCS1-like [Megachile rotundata]	426	2.00E-24	250	86	59	52.33	246	1	337	422	-1	0
Contig33516	379	gi|585683629|ref|XP_006812446.1|	PREDICTED: sodium- and chloride-dependent GABA transporter 1-like [Saccoglossus kowalevskii]	609	9.00E-17	149	41	32	73.17	326	204	443	483	-3	0
Contig33532	376	gi|195036438|ref|XP_001989677.1|	GH18661 [Drosophila grimshawi]	325	2.00E-19	172	48	37	58.33	375	232	8	55	-2	0
Contig33608	805	gi|665793897|ref|XP_008544619.1|	PREDICTED: probable phospholipid-transporting ATPase IF isoform X2 [Microplitis demolitor]	1115	3.00E-12	137	40	31	55	573	692	36	75	3	0
Contig33645	1415	gi|665803659|ref|XP_008549940.1|	PREDICTED: uncharacterized membrane protein DDB_G0293934-like [Microplitis demolitor]	317	7.00E-12	172	54	40	53.7	415	254	10	63	-2	0
Contig33699	2160	gi|195999624|ref|XP_002109680.1|	hypothetical protein TRIADDRAFT_53943 [Trichoplax adhaerens]	380	7.00E-31	327	284	142	34.15	1103	1903	80	332	2	0
Contig33734	654	gi|291227435|ref|XP_002733683.1|	PREDICTED: radixin [Saccoglossus kowalevskii]	572	4.00E-97	771	170	161	77.65	653	144	12	181	-2	0
Contig33845	748	gi|571576714|ref|XP_006571817.1|	PREDICTED: protein EFR3 homolog cmp44E isoform X3 [Apis mellifera]	820	1.00E-13	183	35	31	74.29	643	747	1	35	1	0
Contig34070	1576	gi|91080143|ref|XP_968598.1|	PREDICTED: transient-receptor-potential-like protein [Tribolium castaneum]	1213	1.00E-70	640	230	162	53.91	1574	891	696	923	-3	0
Contig34248	619	gi|350420628|ref|XP_003492571.1|	PREDICTED: probable cytochrome P450 4aa1-like isoform 1 [Bombus impatiens]	509	1.00E-23	255	185	98	28.65	11	565	95	271	2	0
Contig34421	965	gi|675872752|ref|XP_009021936.1|	hypothetical protein HELRODRAFT_185778 [Helobdella robusta]	205	7.00E-54	462	175	127	49.71	755	231	1	172	-1	0
Contig34439	466	gi|641663004|ref|XP_008182473.1|	PREDICTED: ATP-dependent DNA helicase PIF1-like [Acyrthosiphon pisum]	608	1.00E-17	207	122	76	42.62	360	7	481	596	-2	0
Contig34476	669	gi|641664998|ref|XP_008183216.1|	PREDICTED: zinc finger protein 271-like [Acyrthosiphon pisum]	544	2.00E-52	465	207	126	44.44	33	653	295	498	3	0
Contig34513	479	gi|156546898|ref|XP_001599736.1|	PREDICTED: 40S ribosomal protein S15 [Nasonia vitripennis]	147	2.00E-69	544	132	119	71.97	398	3	2	133	-1	0
Contig34550	2264	gi|390343167|ref|XP_001199878.2|	PREDICTED: uncharacterized protein LOC763787 [Strongylocentrotus purpuratus]	797	4.00E-107	904	635	330	34.33	191	2041	16	631	2	0
Contig34590	1038	gi|585676581|ref|XP_006818990.1|	PREDICTED: splicing factor 1-like isoform X4 [Saccoglossus kowalevskii]	675	6.00E-97	791	320	204	55.94	114	1031	138	425	3	0
Contig34648	958	gi|291239801|ref|XP_002739812.1|	PREDICTED: 26S proteasome non-ATPase regulatory subunit 14-like [Saccoglossus kowalevskii]	312	3.00E-123	933	277	213	63.54	23	832	23	299	2	0
Contig34665	654	gi|391326472|ref|XP_003737738.1|	PREDICTED: nuclear envelope phosphatase-regulatory subunit 1-like [Metaseiulus occidentalis]	125	6.00E-83	638	125	122	96.8	635	261	1	125	-2	0
Contig34719	1509	gi|328720303|ref|XP_001942787.2|	PREDICTED: gustatory receptor for sugar taste 64f-like [Acyrthosiphon pisum]	481	5.00E-47	398	300	166	30.67	433	1326	69	363	1	0
Contig34870	651	gi|221129859|ref|XP_002157996.1|	PREDICTED: ubiquitin-conjugating enzyme E2 E2-like [Hydra vulgaris]	199	3.00E-41	367	185	108	42.16	637	92	24	198	-3	0
Contig34887	540	gi|641647072|ref|XP_003240058.2|	PREDICTED: trypsin-1-like, partial [Acyrthosiphon pisum]	286	4.00E-14	177	51	40	62.75	100	252	231	281	1	0
Contig34987	423	gi|390355500|ref|XP_003728561.1|	PREDICTED: cytosolic carboxypeptidase-like protein 5-like isoform 2 [Strongylocentrotus purpuratus]	1181	5.00E-11	158	43	34	62.79	269	141	504	546	-2	0
Contig35043	684	gi|641660587|ref|XP_008181548.1|	PREDICTED: zinc finger protein 239-like [Acyrthosiphon pisum]	296	1.00E-65	540	169	124	57.99	2	505	126	294	2	0
Contig35100	606	gi|524909858|ref|XP_005109824.1|	PREDICTED: multiple epidermal growth factor-like domains protein 6-like, partial [Aplysia californica]	1682	4.00E-18	218	149	78	36.91	606	175	122	268	-1	0
Contig35134	1317	gi|195136052|ref|XP_002012399.1|	GI11945 [Drosophila mojavensis]	1864	1.00E-99	854	441	259	38.1	1316	3	869	1308	-2	0
Contig35153	1783	gi|449672735|ref|XP_004207781.1|	PREDICTED: uncharacterized protein LOC101239965 [Hydra vulgaris]	464	3.00E-65	580	480	238	30.83	1652	240	5	412	-3	0
Contig35268	551	gi|498994683|ref|XP_004532918.1|	PREDICTED: malate synthase A-like [Ceratitis capitata]	533	4.00E-65	548	176	129	55.11	530	3	150	321	-1	0
Contig35409	719	gi|157129369|ref|XP_001661658.1|	myosin xv [Aedes aegypti]	2807	1.00E-10	158	73	46	45.21	262	480	681	752	1	0
Contig35449	427	gi|157115607|ref|XP_001652632.1|	hypothetical protein AaeL_AAEL007255 [Aedes aegypti]	123	2.00E-10	144	51	36	52.94	425	273	66	116	-3	0
Contig35467	436	gi|676436076|ref|XP_009047764.1|	hypothetical protein LOTGIDRAFT_172622 [Lottia gigantea]	244	7.00E-46	394	127	87	53.54	435	55	74	200	-2	0
Contig35576	1130	gi|391346410|ref|XP_003747467.1|	PREDICTED: death-associated protein 1-like [Metaseiulus occidentalis]	107	2.00E-51	441	108	96	80.56	1026	703	1	107	-3	0
Contig35707	579	gi|645040754|ref|XP_008212134.1|	PREDICTED: uncharacterized protein LOC103317124 [Nasonia vitripennis]	198	1.00E-07	101	59	33	45.76	388	233	75	133	-3	0
Contig35775	365	gi|585669191|ref|XP_006817630.1|	PREDICTED: transcriptional adapter 3-like [Saccoglossus kowalevskii]	469	2.00E-13	173	40	35	70	200	319	4	43	2	0
Contig35796	696	gi|380017339|ref|XP_003692615.1|	PREDICTED: autophagy-related protein 9A [Apis florea]	838	4.00E-75	596	156	129	68.59	4	471	287	442	1	0
Contig35815	1476	gi|298676439|ref|NP_001177327.1|	tubulin beta-1 [Acyrthosiphon pisum]	447	0	2412	444	443	99.77	1476	145	4	447	-1	0
Contig35891	680	gi|665801197|ref|XP_008548600.1|	PREDICTED: LOW QUALITY PROTEIN: uncharacterized protein LOC103571998 [Microplitis demolitor]	1345	2.00E-07	132	116	56	31.03	324	665	371	486	3	0
Contig35947	1843	gi|242011194|ref|XP_002426340.1|	protein anon-37Cs, putative [Pediculus humanus corporis]	518	0	1476	494	362	58.3	301	1782	20	506	1	0
Contig35965	300	gi|641650076|ref|XP_008188120.1|	PREDICTED: zinc finger protein 180-like [Acyrthosiphon pisum]	283	3.00E-36	327	98	71	62.24	295	2	163	260	-3	0
Contig36000	304	gi|684388763|ref|XP_009169166.1|	hypothetical protein T265_13859, partial [Opisthorchis viverrini]	793	7.00E-14	175	98	61	33.67	299	9	571	668	-3	0
Contig36038	436	gi|340368809|ref|XP_003382943.1|	PREDICTED: 3-phosphoinositide-dependent protein kinase 1-like [Amphimedon queenslandica]	478	2.00E-13	175	116	59	34.48	426	109	260	375	-2	0
Contig36253	798	gi|512927759|ref|XP_004931415.1|	PREDICTED: atrial natriuretic peptide receptor 2-like [Bombyx mori]	506	1.00E-09	151	46	35	63.04	177	49	8	53	-1	0
Contig36362	1480	gi|242009262|ref|XP_002425409.1|	hypothetical protein Phum_PHUM197260 [Pediculus humanus corporis]	437	1.00E-12	181	119	62	31.09	842	1186	214	326	2	0
Contig36378	405	gi|391337312|ref|XP_003743014.1|	PREDICTED: uncharacterized protein LOC100902409 [Metaseiulus occidentalis]	134	3.00E-09	134	46	33	50	405	268	57	102	-1	0
Contig36467	521	gi|665814142|ref|XP_008555665.1|	PREDICTED: uncharacterized protein LOC103576981 [Microplitis demolitor]	120	4.00E-11	150	109	55	35.78	51	374	9	112	3	0
Contig36504	719	gi|241780886|ref|XP_002400242.1|	acetolactate synthase, putative, partial [Ixodes scapularis]	377	1.00E-38	172	88	47	45.45	456	719	99	157	3	0
Contig36543	2038	gi|498989729|ref|XP_004531681.1|	PREDICTED: protein phosphatase 1 regulatory subunit 11-like [Ceratitis capitata]	131	2.00E-06	125	35	27	65.71	38	142	36	70	2	0
Contig36561	432	gi|390354016|ref|XP_003728241.1|	PREDICTED: keratinocyte-associated protein 2-like isoform 1 [Strongylocentrotus purpuratus]	130	1.00E-11	132	51	36	56.86	2	154	6	56	2	0
Contig36613	503	gi|328704791|ref|XP_003242604.1|	PREDICTED: zinc finger protein 271-like [Acyrthosiphon pisum]	339	2.00E-52	448	166	111	50	4	501	64	229	1	0
Contig36669	865	gi|350427749|ref|XP_003494866.1|	PREDICTED: probable 4-coumarate--CoA ligase 3-like isoform 1 [Bombus impatiens]	587	9.00E-48	440	273	157	35.16	10	810	320	584	1	0
Contig36817	1146	gi|198458669|ref|XP_002138572.1|	GA24851 [Drosophila pseudoobscura pseudoobscura]	527	3.00E-36	361	382	176	28.27	11	1105	93	473	2	0
Contig36868	1259	gi|662218480|ref|XP_008483272.1|	PREDICTED: uncharacterized protein LOC103519961, partial [Diaphorina citri]	1105	3.00E-56	523	415	209	32.77	6	1205	630	1034	3	0
Contig36940	329	gi|585684387|ref|XP_006812571.1|	PREDICTED: 40S ribosomal protein S20-like [Saccoglossus kowalevskii]	120	7.00E-42	354	85	75	75.29	260	6	10	94	-1	0
Contig36958	571	gi|291233699|ref|XP_002736789.1|	PREDICTED: zinc finger protein 532-like, partial [Saccoglossus kowalevskii]	1001	2.00E-18	218	114	61	41.23	477	136	282	382	-2	0
Contig36992	502	gi|585689758|ref|XP_002738338.2|	PREDICTED: slit homolog 2 protein, partial [Saccoglossus kowalevskii]	1314	8.00E-13	173	55	43	60	320	484	474	528	2	0
Contig37048	419	gi|557778216|ref|XP_005188740.1|	PREDICTED: repetitive proline-rich cell wall protein 2-like [Musca domestica]	323	4.00E-21	226	161	94	53.42	417	1	69	225	-3	0
Contig37120	756	gi|675875876|ref|XP_009023498.1|	hypothetical protein HELRODRAFT_177041 [Helobdella robusta]	153	3.00E-11	155	139	71	25.9	114	512	9	147	3	0
Contig37138	447	gi|641676541|ref|XP_008187453.1|	PREDICTED: zinc finger protein 271-like [Acyrthosiphon pisum]	222	1.00E-36	331	130	84	48.46	5	394	17	146	2	0
Contig37287	403	gi|676453853|ref|XP_009053489.1|	hypothetical protein LOTGIDRAFT_86228, partial [Lottia gigantea]	118	3.00E-07	118	27	25	85.19	256	176	92	118	-1	0
Contig37375	601	gi|676456257|ref|XP_009054268.1|	hypothetical protein LOTGIDRAFT_232181 [Lottia gigantea]	500	2.00E-24	261	191	98	30.37	600	28	110	291	-2	0
Contig37412	586	gi|71989043|ref|NP_001021571.1|	Protein RIOK-1, isoform b [Caenorhabditis elegans]	264	3.00E-39	357	191	111	40.31	585	16	104	254	-2	0
Contig37490	423	gi|390351521|ref|XP_003727675.1|	PREDICTED: C-terminal-binding protein 2 [Strongylocentrotus purpuratus]	442	2.00E-33	319	91	73	65.93	274	2	70	160	-3	0
Contig37780	615	gi|189234053|ref|XP_001809262.1|	PREDICTED: E3 ubiquitin-protein ligase MSL2 isoform X1 [Tribolium castaneum]	376	6.00E-07	126	99	52	36.36	276	1	184	282	-1	0
Contig37796	388	gi|291227036|ref|XP_002733494.1|	PREDICTED: glyceraldehyde-3-phosphate dehydrogenase-like isoform X1 [Saccoglossus kowalevskii]	337	4.00E-08	131	35	29	68.57	172	68	44	78	-1	0
Contig37816	430	gi|585667931|ref|XP_006817403.1|	PREDICTED: c-Maf-inducing protein-like [Saccoglossus kowalevskii]	696	6.00E-11	156	70	39	45.71	56	262	402	471	2	0
Contig37875	323	gi|390360784|ref|XP_003729770.1|	PREDICTED: netrin receptor UNC5C-like [Strongylocentrotus purpuratus]	99	6.00E-06	107	44	28	50	228	97	44	87	-3	0
Contig37892	322	gi|115625750|ref|XP_780657.2|	PREDICTED: uncharacterized protein LOC575146 isoform 2 [Strongylocentrotus purpuratus]	1831	7.00E-15	184	63	50	65.08	14	202	302	364	2	0
Contig37998	501	gi|391333305|ref|XP_003741059.1|	PREDICTED: uncharacterized protein LOC100903069 [Metaseiulus occidentalis]	282	3.00E-83	649	168	142	68.45	1	501	59	226	1	0
Contig38068	420	gi|391330120|ref|XP_003739512.1|	PREDICTED: uncharacterized protein LOC100905853 [Metaseiulus occidentalis]	228	3.00E-68	542	114	110	87.72	408	67	114	227	-1	0
Contig38105	492	gi|86515370|ref|NP_001034508.1|	glass [Tribolium castaneum]	392	2.00E-07	129	47	34	55.32	14	151	264	310	2	0
Contig38164	428	gi|156392108|ref|XP_001635891.1|	predicted protein [Nematostella vectensis]	447	8.00E-40	365	136	91	46.32	19	426	57	191	1	0
Contig38181	734	gi|642917965|ref|XP_008198962.1|	PREDICTED: sensory neuron membrane protein 2-like [Tribolium castaneum]	498	9.00E-37	354	211	121	36.49	5	637	5	213	2	0
Contig38402	1493	gi|196006439|ref|XP_002113086.1|	hypothetical protein TRIADDRAFT_25588 [Trichoplax adhaerens]	491	4.00E-108	867	474	276	41.14	82	1368	1	469	1	0
Contig38422	485	gi|585672652|ref|XP_006818280.1|	PREDICTED: mitochondrial ribosome-associated GTPase 2-like [Saccoglossus kowalevskii]	377	1.00E-44	397	120	94	62.5	72	431	258	377	3	0
Contig38554	1561	gi|391342948|ref|XP_003745777.1|	PREDICTED: ATP-dependent RNA helicase p62-like [Metaseiulus occidentalis]	541	0	1616	351	337	94.3	1560	508	194	541	-2	0
Contig38641	502	gi|585690597|ref|XP_006821094.1|	PREDICTED: coiled-coil domain-containing protein 74B-like isoform X2 [Saccoglossus kowalevskii]	325	9.00E-06	115	43	32	58.14	33	161	61	103	3	0
Contig38677	443	gi|47551107|ref|NP_999728.1|	bone morphogenetic protein 1 homolog precursor [Strongylocentrotus purpuratus]	639	1.00E-10	154	39	33	74.36	172	56	225	263	-2	0
Contig38694	1588	gi|269784695|ref|NP_001161449.1|	ATP synthase subunit alpha, mitochondrial [Nasonia vitripennis]	546	0	1770	445	389	75.51	1338	4	23	466	-2	0
Contig38728	517	gi|115741688|ref|XP_795569.2|	PREDICTED: transmembrane protein 222-like, partial [Strongylocentrotus purpuratus]	112	3.00E-25	248	137	70	40.88	38	445	10	111	2	0
Contig38892	852	gi|391340634|ref|XP_003744643.1|	PREDICTED: interferon-related developmental regulator 1-like [Metaseiulus occidentalis]	435	1.00E-67	569	183	140	60.66	851	321	256	435	-2	0
Contig38930	410	gi|585715746|ref|XP_006825395.1|	PREDICTED: transmembrane protein 175-like [Saccoglossus kowalevskii]	209	2.00E-22	233	104	66	45.19	324	19	3	106	-3	0
Contig39020	369	gi|291241443|ref|XP_002740625.1|	PREDICTED: F-box/LRR-repeat protein 7-like [Saccoglossus kowalevskii]	483	1.00E-38	354	110	87	55.45	38	367	238	347	2	0
Contig39111	1099	gi|391331995|ref|XP_003740424.1|	PREDICTED: ferritin heavy chain, oocyte isoform-like [Metaseiulus occidentalis]	223	2.00E-105	812	174	162	86.21	846	325	50	223	-2	0
Contig39199	1176	gi|195386840|ref|XP_002052112.1|	GJ23491 [Drosophila virilis]	461	1.00E-77	650	418	233	35.17	1175	18	52	461	-2	0
Contig39233	1071	gi|498927735|ref|XP_004518217.1|	PREDICTED: ATP-binding cassette sub-family B member 6, mitochondrial-like [Ceratitis capitata]	858	1.00E-15	203	330	151	23.64	903	4	330	644	-1	0
Contig39250	608	gi|195109532|ref|XP_001999338.1|	GI23122 [Drosophila mojavensis]	555	8.00E-06	118	133	65	28.57	64	450	420	548	1	0
Contig39343	677	gi|662197327|ref|XP_008471735.1|	PREDICTED: polyadenylate-binding protein 1-B-like [Diaphorina citri]	393	3.00E-75	611	157	132	71.34	205	672	7	163	1	0
Contig39449	628	gi|241998020|ref|XP_002433653.1|	tgf(beta)-induced transcription factor, putative, partial [Ixodes scapularis]	93	1.00E-27	266	70	60	65.71	534	325	16	85	-2	0
Contig39465	769	gi|242009271|ref|XP_002425413.1|	conserved hypothetical protein [Pediculus humanus corporis]	810	2.00E-09	150	90	52	38.89	362	102	64	149	-3	0
Contig39535	565	gi|391341406|ref|XP_003745021.1|	PREDICTED: 40S ribosomal protein S10-like [Metaseiulus occidentalis]	152	3.00E-107	798	152	151	96.71	508	53	1	152	-1	0
Contig39554	1218	gi|676473903|ref|XP_009059971.1|	hypothetical protein LOTGIDRAFT_209825 [Lottia gigantea]	467	3.00E-62	546	460	221	32.61	31	1218	11	465	1	0
Contig39571	594	gi|194752415|ref|XP_001958518.1|	GF20137 [Drosophila ananassae]	632	7.00E-11	158	134	69	32.09	407	12	331	456	-2	0
Contig39708	1350	gi|195030322|ref|XP_001988017.1|	GH10937 [Drosophila grimshawi]	205	4.00E-07	131	134	63	27.61	485	96	24	153	-2	0
Contig39833	374	gi|390364911|ref|XP_797081.3|	PREDICTED: dnaJ homolog subfamily C member 11-like isoform 2 [Strongylocentrotus purpuratus]	557	4.00E-13	171	66	47	50	224	30	231	296	-1	0
Contig39849	1667	gi|241034059|ref|XP_002406647.1|	hypothetical protein IscW_ISCW024052, partial [Ixodes scapularis]	289	3.00E-28	298	256	126	29.3	1666	911	32	281	-2	0
Contig40059	2130	gi|241560360|ref|XP_002401000.1|	E3 ubiquitin ligase, putative [Ixodes scapularis]	377	6.00E-17	216	258	128	25.97	760	29	110	363	-3	0
Contig40077	725	gi|391345928|ref|XP_003747234.1|	PREDICTED: myotubularin-related protein 2-like [Metaseiulus occidentalis]	682	9.00E-99	792	150	148	96.67	1	450	533	682	1	0
Contig40112	1081	gi|350411544|ref|XP_003489383.1|	PREDICTED: hypothetical protein LOC100747130 [Bombus impatiens]	546	6.00E-45	336	198	103	37.37	1081	488	266	458	-1	0
Contig40130	786	gi|391332648|ref|XP_003740744.1|	PREDICTED: 60S ribosomal protein L9-like [Metaseiulus occidentalis]	189	7.00E-130	959	189	185	96.3	594	28	1	189	-1	0
Contig40147	378	gi|156364768|ref|XP_001626517.1|	predicted protein, partial [Nematostella vectensis]	201	1.00E-09	138	107	60	32.71	325	5	55	161	-3	0
Contig40237	964	gi|512933545|ref|XP_004932817.1|	PREDICTED: inhibitory POU protein isoform X3 [Bombyx mori]	350	1.00E-19	228	99	66	57.58	309	61	55	152	-2	0
Contig40256	406	gi|676469688|ref|XP_009058613.1|	hypothetical protein LOTGIDRAFT_122954, partial [Lottia gigantea]	196	2.00E-13	167	84	56	40.48	330	79	26	109	-2	0
Contig40310	657	gi|328791899|ref|XP_003251651.1|	PREDICTED: sodium channel protein Nach-like [Apis mellifera]	528	8.00E-15	190	173	85	26.01	127	633	9	177	1	0
Contig40329	992	gi|241171146|ref|XP_002410599.1|	translation initiation factor 2, alpha subunit, putative [Ixodes scapularis]	326	7.00E-37	355	280	147	31.07	888	91	5	284	-3	0
Contig40435	671	gi|193600252|ref|XP_001950651.1|	PREDICTED: zinc finger protein 2-like [Acyrthosiphon pisum]	350	1.00E-48	287	126	76	49.21	1	366	91	209	1	0
Contig40452	599	gi|156383264|ref|XP_001632754.1|	predicted protein, partial [Nematostella vectensis]	163	2.00E-12	162	55	37	56.36	405	244	105	159	-3	0
Contig40523	466	gi|196014801|ref|XP_002117259.1|	hypothetical protein TRIADDRAFT_61253 [Trichoplax adhaerens]	526	9.00E-09	139	62	42	41.94	329	144	34	95	-3	0
Contig40543	419	gi|339248035|ref|XP_003375651.1|	2-acylglycerol O-acyltransferase 1 [Trichinella spiralis]	386	2.00E-23	243	81	57	56.79	109	351	87	166	1	0
Contig40596	1807	gi|350419072|ref|XP_003492061.1|	PREDICTED: dynamin-1-like protein-like [Bombus impatiens]	719	7.00E-78	685	506	273	34.58	8	1414	8	507	2	0
Contig40649	640	gi|449676286|ref|XP_004208596.1|	PREDICTED: 60S ribosomal protein L27-like [Hydra vulgaris]	136	2.00E-46	397	134	101	55.22	625	224	3	136	-1	0
Contig40666	730	gi|585644021|ref|XP_006813789.1|	PREDICTED: uncharacterized protein LOC102801071 [Saccoglossus kowalevskii]	1030	8.00E-38	369	189	111	39.15	730	164	111	293	-1	0
Contig40805	594	gi|676434225|ref|XP_009047157.1|	hypothetical protein LOTGIDRAFT_92970, partial [Lottia gigantea]	568	2.00E-21	240	110	65	44.55	503	177	116	225	-2	0
Contig40842	648	gi|58392166|ref|XP_319149.2|	AGAP010005-PA, partial [Anopheles gambiae str. PEST]	629	1.00E-42	397	219	134	35.16	647	3	362	575	-2	0
Contig40875	414	gi|645023956|ref|XP_008212380.1|	PREDICTED: uncharacterized protein LOC103317181 [Nasonia vitripennis]	1225	7.00E-11	156	84	48	39.29	45	296	404	487	3	0
Contig40961	537	gi|675855018|ref|XP_009013069.1|	hypothetical protein HELRODRAFT_168981 [Helobdella robusta]	513	8.00E-07	125	61	36	42.62	351	533	12	72	3	0
Contig41153	623	gi|391339558|ref|XP_003744115.1|	PREDICTED: myosin regulatory light chain 2-like [Metaseiulus occidentalis]	167	8.00E-118	871	167	167	100	91	591	1	167	1	0
Contig41191	463	gi|676474505|ref|XP_009060168.1|	hypothetical protein LOTGIDRAFT_205749 [Lottia gigantea]	310	1.00E-86	672	131	128	95.42	1	393	63	193	1	0
Contig41209	496	gi|170075142|ref|XP_001870992.1|	conserved hypothetical protein [Culex quinquefasciatus]	734	8.00E-07	124	141	62	34.04	458	108	155	293	-3	0
Contig41228	471	gi|665801346|ref|XP_008548679.1|	PREDICTED: calcium-transporting ATPase sarcoplasmic/endoplasmic reticulum type isoform X1 [Microplitis demolitor]	1020	2.00E-16	200	47	43	78.72	292	152	108	154	-3	0
Contig41314	778	gi|291223624|ref|XP_002731809.1|	PREDICTED: somatostatin receptor type 2-like [Saccoglossus kowalevskii]	392	7.00E-37	353	206	123	39.81	592	2	32	234	-1	0
Contig41370	1416	gi|390332071|ref|XP_003723412.1|	PREDICTED: uncharacterized protein LOC100888373 [Strongylocentrotus purpuratus]	786	2.00E-50	478	400	197	33.25	1193	3	214	584	-2	0
Contig41405	429	gi|585648654|ref|XP_002732986.2|	PREDICTED: nuclear RNA export factor 1-like [Saccoglossus kowalevskii]	675	4.00E-06	117	41	31	51.22	128	15	415	455	-2	0
Contig41475	464	gi|72046595|ref|XP_795941.1|	PREDICTED: lipid phosphate phosphatase-related protein type 1-like [Strongylocentrotus purpuratus]	344	5.00E-09	139	76	41	43.42	174	401	129	200	3	0
Contig41583	431	gi|308460627|ref|XP_003092616.1|	hypothetical protein CRE_19504 [Caenorhabditis remanei]	295	2.00E-06	118	125	58	27.2	4	351	165	288	1	0
Contig41672	589	gi|391340490|ref|XP_003744573.1|	PREDICTED: uncharacterized protein LOC100898507 [Metaseiulus occidentalis]	391	5.00E-14	181	119	76	52.94	490	140	276	391	-1	0
Contig41709	1155	gi|676441818|ref|XP_009049612.1|	hypothetical protein LOTGIDRAFT_141725, partial [Lottia gigantea]	350	4.00E-26	280	216	116	29.63	124	750	23	238	1	0
Contig41731	1648	gi|641657027|ref|XP_008180188.1|	PREDICTED: skin secretory protein xP2-like [Acyrthosiphon pisum]	528	1.00E-14	200	51	38	64.71	1648	1496	278	328	-1	0
Contig41748	410	gi|391340814|ref|XP_003744731.1|	PREDICTED: eukaryotic translation initiation factor 1A, X-chromosomal-like [Metaseiulus occidentalis]	144	5.00E-40	347	118	83	65.25	327	28	28	144	-3	0
Contig41765	551	gi|291223046|ref|XP_002731525.1|	PREDICTED: nocturnin-like [Saccoglossus kowalevskii]	349	6.00E-56	474	189	124	49.74	544	2	99	285	-2	0
Contig41817	454	gi|291239035|ref|XP_002739424.1|	PREDICTED: rab5 GDP/GTP exchange factor-like [Saccoglossus kowalevskii]	482	1.00E-10	153	86	53	39.53	30	284	395	479	3	0
Contig41875	605	gi|572264867|ref|XP_006610586.1|	PREDICTED: transient receptor potential cation channel subfamily V member 6-like isoform X5 [Apis dorsata]	936	2.00E-42	399	84	78	85.71	290	541	15	98	2	0
Contig41910	443	gi|585713732|ref|XP_006825139.1|	PREDICTED: adenylate cyclase type 2-like [Saccoglossus kowalevskii]	1045	2.00E-27	282	54	53	85.19	367	206	338	391	-2	0
Contig42079	360	gi|675884312|ref|XP_009027658.1|	hypothetical protein HELRODRAFT_164477 [Helobdella robusta]	261	3.00E-09	137	85	55	49.41	350	96	100	184	-2	0
Contig42097	744	gi|380017811|ref|XP_003692838.1|	PREDICTED: uncharacterized protein LOC100863890 [Apis florea]	584	7.00E-11	160	149	75	33.56	584	141	30	164	-2	0
Contig42113	877	gi|340383999|ref|XP_003390503.1|	PREDICTED: hypothetical protein LOC100637732 [Amphimedon queenslandica]	654	7.00E-10	155	103	59	35.92	575	267	488	586	-3	0
Contig42201	905	gi|585643929|ref|XP_006811450.1|	PREDICTED: filamin-A-like [Saccoglossus kowalevskii]	2476	3.00E-53	494	206	131	50.49	206	802	896	1098	2	0
Contig42310	445	gi|662185000|ref|XP_008474871.1|	PREDICTED: venom acid phosphatase Acph-1-like isoform X2 [Diaphorina citri]	381	6.00E-14	177	61	42	57.38	202	20	149	209	-1	0
Contig42430	505	gi|585646664|ref|XP_006811771.1|	PREDICTED: kelch-like protein 29-like [Saccoglossus kowalevskii]	580	4.00E-36	343	155	99	41.94	36	500	2	154	3	0
Contig42483	1915	gi|642939546|ref|XP_008199203.1|	PREDICTED: uncharacterized protein LOC103314576 [Tribolium castaneum]	412	1.00E-14	199	268	119	25.75	1069	305	141	389	-1	0
Contig42566	663	gi|328789647|ref|XP_001120674.2|	PREDICTED: tudor domain-containing protein 3-like isoform X1 [Apis mellifera]	702	3.00E-15	194	190	75	30.53	591	25	559	687	-1	0
Contig42621	684	gi|676482233|ref|XP_009062632.1|	hypothetical protein LOTGIDRAFT_128640, partial [Lottia gigantea]	335	9.00E-31	305	158	97	41.77	549	79	26	176	-1	0
Contig42659	971	gi|665814457|ref|XP_008555840.1|	PREDICTED: heterogeneous nuclear ribonucleoprotein 27C isoform X4 [Microplitis demolitor]	402	3.00E-06	126	163	81	26.38	527	87	6	163	-1	0
Contig42710	375	gi|449681907|ref|XP_004209950.1|	PREDICTED: ABC transporter G family member 25-like [Hydra vulgaris]	232	5.00E-16	186	96	60	44.79	67	351	22	116	1	0
Contig42761	1163	gi|572266030|ref|XP_006611139.1|	PREDICTED: RNA-binding protein 14-like isoform X6 [Apis dorsata]	604	2.00E-09	155	176	95	38.07	471	1	107	267	-3	0
Contig42777	423	gi|585699075|ref|XP_006822699.1|	PREDICTED: LOW QUALITY PROTEIN: low-density lipoprotein receptor-related protein 6-like [Saccoglossus kowalevskii]	1609	2.00E-60	528	123	113	78.86	55	423	323	445	1	0
Contig42868	419	gi|72110122|ref|XP_796186.1|	PREDICTED: uncharacterized protein C19orf52-like [Strongylocentrotus purpuratus]	196	3.00E-21	223	80	56	50	7	246	108	187	1	0
Contig43023	836	gi|585659498|ref|XP_006816201.1|	PREDICTED: G protein coupled receptor 85-like protein isoform X1 [Saccoglossus kowalevskii]	403	3.00E-71	591	242	160	43.39	728	3	37	277	-1	0
Contig43090	757	gi|156379341|ref|XP_001631416.1|	predicted protein, partial [Nematostella vectensis]	189	2.00E-09	143	131	72	29.77	34	423	1	129	1	0
Contig43125	410	gi|641658103|ref|XP_008180598.1|	PREDICTED: zinc finger protein 271-like [Acyrthosiphon pisum]	395	4.00E-49	426	136	100	55.88	408	1	6	141	-3	0
Contig43244	554	gi|585704427|ref|XP_006823450.1|	PREDICTED: leucine-rich repeat protein soc-2-like [Saccoglossus kowalevskii]	842	2.00E-39	374	184	115	46.2	554	3	117	298	-1	0
Contig43296	792	gi|156379145|ref|XP_001631319.1|	predicted protein [Nematostella vectensis]	618	2.00E-11	166	280	119	29.64	776	3	289	553	-2	0
Contig43334	384	gi|268565105|ref|XP_002639335.1|	Hypothetical protein CBG03913 [Caenorhabditis briggsae]	220	8.00E-23	234	127	77	35.43	7	369	46	172	1	0
Contig43629	1306	gi|17538218|ref|NP_502129.1|	Protein GSPD-1 [Caenorhabditis elegans]	522	1.00E-39	389	485	226	27.01	10	1287	37	505	1	0
Contig43666	1145	gi|662192804|ref|XP_008469276.1|	PREDICTED: uncharacterized protein LOC103506659 [Diaphorina citri]	1392	1.00E-33	350	181	108	39.78	640	113	713	893	-2	0
Contig43683	539	gi|390348009|ref|XP_791211.3|	PREDICTED: A disintegrin and metalloproteinase with thrombospondin motifs 9 [Strongylocentrotus purpuratus]	1983	3.00E-33	331	119	85	47.06	66	422	248	366	3	0
Contig43750	402	gi|291238781|ref|XP_002739300.1|	PREDICTED: ran-binding protein 9 [Saccoglossus kowalevskii]	604	3.00E-15	122	28	25	78.57	8	91	292	319	2	0
Contig43785	737	gi|676480888|ref|XP_009062205.1|	hypothetical protein LOTGIDRAFT_154761 [Lottia gigantea]	954	3.00E-13	122	128	64	29.69	721	338	644	756	-2	0
Contig43805	406	gi|195563777|ref|XP_002077560.1|	GD15764 [Drosophila simulans]	183	1.00E-16	190	97	61	49.48	295	11	88	173	-1	0
Contig43930	868	gi|170044846|ref|XP_001850042.1|	cyclin G-associated kinase [Culex quinquefasciatus]	1194	5.00E-12	172	35	30	85.71	3	107	1124	1158	3	0
Contig43985	618	gi|572304286|ref|XP_006618111.1|	PREDICTED: rRNA-processing protein FCF1 homolog isoform X2 [Apis dorsata]	192	1.00E-41	369	182	112	43.96	26	532	5	186	2	0
Contig44054	632	gi|259013293|ref|NP_001158360.1|	orthodenticle [Saccoglossus kowalevskii]	307	7.00E-06	119	152	63	33.55	530	81	197	307	-1	0
Contig44123	308	gi|193624987|ref|XP_001947630.1|	PREDICTED: pyruvate kinase-like isoform X2 [Acyrthosiphon pisum]	519	8.00E-15	181	53	43	62.26	150	308	70	122	3	0
Contig44316	619	gi|391341148|ref|XP_003744893.1|	PREDICTED: uncharacterized protein LOC100899890 [Metaseiulus occidentalis]	213	8.00E-118	875	188	174	82.98	614	51	26	213	-3	0
Contig44367	1300	gi|156356473|ref|XP_001623947.1|	predicted protein, partial [Nematostella vectensis]	460	1.00E-61	543	400	221	33	1121	30	14	411	-3	0
Contig44457	475	gi|675868196|ref|XP_009019658.1|	hypothetical protein HELRODRAFT_188635 [Helobdella robusta]	562	4.00E-10	150	70	49	44.29	246	455	484	553	3	0
Contig44574	410	gi|390338500|ref|XP_794235.3|	PREDICTED: histone-lysine N-methyltransferase PRDM9-like [Strongylocentrotus purpuratus]	1116	5.00E-41	382	136	93	48.53	2	409	795	930	2	0
Contig44607	486	gi|684375708|ref|XP_009165155.1|	hypothetical protein T265_13047, partial [Opisthorchis viverrini]	209	8.00E-06	114	70	36	40	470	261	21	90	-2	0
Contig44690	676	gi|391329829|ref|XP_003739370.1|	PREDICTED: synaptosomal-associated protein 29-like [Metaseiulus occidentalis]	275	8.00E-103	785	185	176	87.03	78	632	1	185	3	0
Contig44726	839	gi|391324935|ref|XP_003736997.1|	PREDICTED: pleiotropic regulator 1-like [Metaseiulus occidentalis]	418	0	1437	279	271	95.7	3	839	94	372	3	0
Contig44744	380	gi|676449456|ref|XP_009052060.1|	hypothetical protein LOTGIDRAFT_187839 [Lottia gigantea]	572	3.00E-21	232	64	52	59.38	230	39	35	98	-1	0
Contig44760	1741	gi|675881374|ref|XP_009026189.1|	hypothetical protein HELRODRAFT_139423, partial [Helobdella robusta]	600	7.00E-86	731	521	265	35.12	71	1591	111	600	2	0
Contig44795	373	gi|585715465|ref|XP_006825340.1|	PREDICTED: CREB/ATF bZIP transcription factor-like isoform X2 [Saccoglossus kowalevskii]	257	2.00E-16	189	81	55	48.15	127	369	127	207	1	0
Contig44844	388	gi|449675731|ref|XP_002154752.2|	PREDICTED: calpain-5-like [Hydra vulgaris]	757	1.00E-16	199	71	48	53.52	334	122	537	607	-1	0
Contig44880	681	gi|676464976|ref|XP_009057094.1|	hypothetical protein LOTGIDRAFT_233217 [Lottia gigantea]	538	6.00E-07	94	34	22	52.94	562	663	502	535	1	0
Contig44947	309	gi|676450362|ref|XP_009052354.1|	hypothetical protein LOTGIDRAFT_187900 [Lottia gigantea]	376	4.00E-23	238	46	44	84.78	309	172	60	105	-1	0
Contig44965	437	gi|665788887|ref|XP_008560056.1|	PREDICTED: serine/threonine-protein kinase PINK1, mitochondrial [Microplitis demolitor]	790	5.00E-18	211	79	54	49.37	42	275	591	669	3	0
Contig45158	878	gi|390346026|ref|XP_784936.3|	PREDICTED: metabotropic glutamate receptor 3 [Strongylocentrotus purpuratus]	924	1.00E-107	873	284	214	57.04	877	38	182	464	-2	0
Contig45192	541	gi|156393692|ref|XP_001636461.1|	predicted protein [Nematostella vectensis]	1000	7.00E-09	97	42	25	52.38	393	497	613	654	3	0
Contig45244	778	gi|644994878|ref|XP_008216983.1|	PREDICTED: nitrilase homolog 1 isoform X2 [Nasonia vitripennis]	309	1.00E-19	223	148	77	34.46	9	452	31	135	3	0
Contig45278	318	gi|242004036|ref|XP_002422947.1|	cAMP-dependent protein kinase catalytic subunit, putative [Pediculus humanus corporis]	353	4.00E-19	164	34	33	88.24	215	316	119	152	2	0
Contig45436	621	gi|391344952|ref|XP_003746758.1|	PREDICTED: myosin light chain alkali-like [Metaseiulus occidentalis]	157	3.00E-108	807	157	157	97.45	67	537	1	157	1	0
Contig45538	575	gi|391333344|ref|XP_003741076.1|	PREDICTED: V-type proton ATPase 116 kDa subunit a isoform 1-like isoform 1 [Metaseiulus occidentalis]	825	5.00E-130	1007	191	187	95.81	573	1	271	461	-3	0
Contig45573	426	gi|291242827|ref|XP_002741307.1|	PREDICTED: prolow-density lipoprotein receptor-related protein 1-like [Saccoglossus kowalevskii]	1350	3.00E-20	228	77	53	54.55	32	262	371	447	2	0
Contig45591	394	gi|350427492|ref|XP_003494775.1|	PREDICTED: serine/threonine-protein phosphatase 2A 56 kDa regulatory subunit alpha isoform-like [Bombus impatiens]	527	5.00E-10	147	60	35	55	373	194	329	365	-1	0
Contig45676	436	gi|391341516|ref|XP_003745076.1|	PREDICTED: protein kish-A-like [Metaseiulus occidentalis]	72	2.00E-13	162	62	43	45.16	302	117	1	62	-3	0
Contig45863	626	gi|194771191|ref|XP_001967642.1|	GF13859 [Drosophila ananassae]	169	5.00E-11	152	103	60	30.1	163	471	1	98	1	0
Contig45895	878	gi|512891780|ref|XP_004922767.1|	PREDICTED: uncharacterized protein LOC101735858 [Bombyx mori]	638	4.00E-36	356	276	145	28.62	848	30	188	461	-1	0
Contig45911	349	gi|390366732|ref|XP_798341.3|	PREDICTED: dynein heavy chain 10, axonemal-like, partial [Strongylocentrotus purpuratus]	1853	2.00E-28	288	86	68	60.47	326	69	856	941	-3	0
Contig46071	359	gi|340380293|ref|XP_003388657.1|	PREDICTED: hypothetical protein LOC100639285 [Amphimedon queenslandica]	261	3.00E-11	151	116	59	29.31	12	359	79	190	3	0
Contig46125	783	gi|115928273|ref|XP_786921.2|	PREDICTED: YTH domain family protein 3-like [Strongylocentrotus purpuratus]	628	3.00E-80	666	178	141	67.42	256	783	398	571	1	0
Contig46196	388	gi|259013303|ref|NP_001158447.1|	photoreceptor-specific nuclear receptor protein [Saccoglossus kowalevskii]	439	3.00E-27	272	90	64	60	6	275	272	361	3	0
Contig46281	412	gi|158301098|ref|XP_320858.4|	AGAP011654-PA [Anopheles gambiae str. PEST]	436	1.00E-20	206	61	45	59.02	35	217	101	161	2	0
Contig46365	452	gi|585649100|ref|XP_006814330.1|	PREDICTED: galactose-3-O-sulfotransferase 2-like [Saccoglossus kowalevskii]	270	9.00E-18	202	127	69	43.31	376	5	22	141	-2	0
Contig46453	2229	gi|642930738|ref|XP_008196071.1|	PREDICTED: zinc finger and BTB domain-containing protein 48 [Tribolium castaneum]	390	3.00E-46	442	211	118	41.71	1330	698	175	362	-3	0
Contig46489	812	gi|115712172|ref|XP_799172.2|	PREDICTED: serine/threonine-protein phosphatase 4 catalytic subunit-like [Strongylocentrotus purpuratus]	307	3.00E-93	729	257	175	50.97	42	812	5	260	3	0
Contig46521	394	gi|115816764|ref|XP_001201671.1|	PREDICTED: uncharacterized protein LOC764966 [Strongylocentrotus purpuratus]	1548	1.00E-16	201	121	64	37.19	387	25	673	791	-2	0
Contig46683	386	gi|115617998|ref|XP_001176033.1|	PREDICTED: EF-hand domain-containing protein D1-like [Strongylocentrotus purpuratus]	192	3.00E-14	172	46	39	80.43	251	114	103	148	-1	0
Contig46699	409	gi|524915635|ref|XP_005112611.1|	PREDICTED: probable exonuclease mut-7 homolog [Aplysia californica]	652	2.00E-07	128	51	35	50.98	393	241	600	649	-2	0
Contig46823	396	gi|676459764|ref|XP_009055407.1|	hypothetical protein LOTGIDRAFT_182203 [Lottia gigantea]	476	3.00E-14	179	128	72	32.81	332	3	26	151	-2	0
Contig47033	1285	gi|557767471|ref|XP_005183424.1|	PREDICTED: serine proteases 1/2-like [Musca domestica]	282	7.00E-49	442	260	142	41.92	770	18	23	274	-3	0
Contig47121	385	gi|572308775|ref|XP_006620197.1|	PREDICTED: uncharacterized protein LOC102681382 [Apis dorsata]	1528	2.00E-09	143	55	36	50.91	255	91	834	885	-2	0
Contig47156	3381	gi|449675167|ref|XP_004208340.1|	PREDICTED: uncharacterized protein LOC101239102 [Hydra vulgaris]	1120	4.00E-62	406	354	173	32.77	1817	837	170	506	-2	0
Contig47172	581	gi|642937313|ref|XP_008198782.1|	PREDICTED: chondroitin sulfate N-acetylgalactosaminyltransferase 1 [Tribolium castaneum]	580	3.00E-14	184	149	75	34.9	142	576	92	230	1	0
Contig47191	517	gi|391334529|ref|XP_003741656.1|	PREDICTED: dual specificity mitogen-activated protein kinase kinase 1-like [Metaseiulus occidentalis]	389	8.00E-93	723	149	144	91.95	447	1	1	149	-2	0
Contig47282	851	gi|157133578|ref|XP_001662940.1|	lumbrokinase-3(1) precursor, putative, partial [Aedes aegypti]	229	7.00E-14	178	73	48	49.32	431	228	74	143	-1	0
Contig47300	352	gi|259013442|ref|NP_001158464.1|	transcription factor 7-like protein [Saccoglossus kowalevskii]	566	2.00E-31	198	38	37	92.11	214	327	384	421	1	0
Contig47404	966	gi|156358266|ref|XP_001624443.1|	predicted protein, partial [Nematostella vectensis]	449	3.00E-35	348	232	133	28.88	698	3	2	229	-2	0
Contig47421	492	gi|391332452|ref|XP_003740648.1|	PREDICTED: uncharacterized protein LOC100908545 [Metaseiulus occidentalis]	380	2.00E-22	238	155	93	40.65	490	35	226	379	-3	0
Contig47541	545	gi|156345296|ref|XP_001621317.1|	hypothetical protein NEMVEDRAFT_v1g145330, partial [Nematostella vectensis]	213	3.00E-28	277	159	86	38.99	450	52	55	213	-3	0
Contig47557	345	gi|662219413|ref|XP_008483789.1|	PREDICTED: titin-like, partial [Diaphorina citri]	977	4.00E-11	156	103	57	31.07	310	2	92	191	-3	0
Contig47574	521	gi|241311423|ref|XP_002407862.1|	Menin, putative [Ixodes scapularis]	588	1.00E-35	339	150	99	44	25	471	1	144	1	0
Contig47624	333	gi|499005828|ref|XP_004535674.1|	PREDICTED: ras and EF-hand domain-containing protein homolog isoform X4 [Ceratitis capitata]	248	1.00E-33	309	89	66	67.42	39	302	20	108	3	0
Contig47659	382	gi|641679989|ref|XP_008188805.1|	PREDICTED: mannitol-1-phosphate 5-dehydrogenase-like [Acyrthosiphon pisum]	249	1.00E-22	235	109	69	44.04	27	353	23	128	3	0
Contig47712	499	gi|340725039|ref|XP_003400882.1|	PREDICTED: b9 domain-containing protein 1-like [Bombus terrestris]	189	1.00E-20	147	35	30	74.29	206	102	81	115	-3	0
Contig47728	611	gi|498972023|ref|XP_004527209.1|	PREDICTED: ethanolamine-phosphate cytidylyltransferase-like isoform X2 [Ceratitis capitata]	409	9.00E-09	141	54	38	55.56	578	417	232	284	-1	0
Contig47746	385	gi|524909319|ref|XP_005109707.1|	PREDICTED: protocadherin-7-like [Aplysia californica]	849	8.00E-21	230	117	69	41.88	383	33	74	189	-3	0
Contig47764	605	gi|665810476|ref|XP_008553664.1|	PREDICTED: uncharacterized protein F54H12.2-like [Microplitis demolitor]	446	9.00E-45	405	209	121	39.23	3	602	101	309	3	0
Contig47852	411	gi|156551257|ref|XP_001599263.1|	PREDICTED: 40S ribosomal protein S25 [Nasonia vitripennis]	119	1.00E-19	208	81	62	53.09	319	77	35	115	-3	0
Contig47868	403	gi|524883715|ref|XP_005098484.1|	PREDICTED: hexokinase-2-like [Aplysia californica]	127	2.00E-13	164	71	49	53.52	384	172	53	116	-2	0
Contig47956	443	gi|676437787|ref|XP_009048317.1|	hypothetical protein LOTGIDRAFT_70128, partial [Lottia gigantea]	86	5.00E-21	215	86	58	47.67	99	356	1	86	3	0
Contig48164	453	gi|512922167|ref|XP_004930054.1|	PREDICTED: alpha/beta hydrolase domain-containing protein 17B-like [Bombyx mori]	287	4.00E-69	554	115	110	86.96	106	450	155	269	1	0
Contig48197	372	gi|684397706|ref|XP_009171936.1|	hypothetical protein T265_07991 [Opisthorchis viverrini]	2180	9.00E-07	123	42	31	64.29	44	169	383	424	2	0
Contig48231	315	gi|524864102|ref|XP_005088889.1|	PREDICTED: small nuclear ribonucleoprotein E-like [Aplysia californica]	91	6.00E-41	345	81	72	77.78	311	69	1	81	-2	0
Contig48265	887	gi|642939485|ref|XP_008193753.1|	PREDICTED: transcription elongation factor B polypeptide 3 [Tribolium castaneum]	587	4.00E-18	219	89	58	44.94	613	879	372	459	1	0
Contig48281	867	gi|170043549|ref|XP_001849446.1|	conserved hypothetical protein [Culex quinquefasciatus]	358	5.00E-37	355	250	134	31.6	5	754	89	334	2	0
Contig48301	537	gi|391343564|ref|XP_003746079.1|	PREDICTED: LOW QUALITY PROTEIN: bromodomain and WD repeat-containing protein 3-like [Metaseiulus occidentalis]	1820	3.00E-75	645	178	146	71.35	1	534	1191	1367	1	0
Contig48352	1442	gi|676452956|ref|XP_009053199.1|	hypothetical protein LOTGIDRAFT_116186, partial [Lottia gigantea]	144	2.00E-27	279	143	88	44.06	1441	1040	3	140	-2	0
Contig48371	1161	gi|308479912|ref|XP_003102164.1|	hypothetical protein CRE_06783 [Caenorhabditis remanei]	1018	2.00E-19	235	237	112	28.69	1156	491	538	741	-3	0
Contig48387	737	gi|391332687|ref|XP_003740763.1|	PREDICTED: 26S protease regulatory subunit 10B-like [Metaseiulus occidentalis]	403	3.00E-152	1126	223	220	95.52	671	3	1	223	-1	0
Contig48492	480	gi|196000442|ref|XP_002110089.1|	conserved hypothetical protein [Trichoplax adhaerens]	193	2.00E-68	543	119	106	84.03	357	1	1	119	-1	0
Contig48509	326	gi|676434000|ref|XP_009047084.1|	hypothetical protein LOTGIDRAFT_138753 [Lottia gigantea]	461	1.00E-07	128	31	26	77.42	72	164	325	355	3	0
Contig48526	501	gi|676437588|ref|XP_009048253.1|	hypothetical protein LOTGIDRAFT_66613, partial [Lottia gigantea]	178	7.00E-17	130	31	25	70.97	333	241	28	58	-1	0
Contig48630	1229	gi|340370254|ref|XP_003383661.1|	PREDICTED: phosphatidate cytidylyltransferase 2-like [Amphimedon queenslandica]	404	1.00E-49	454	386	190	32.38	1176	70	21	403	-3	0
Contig48663	538	gi|571523319|ref|XP_006562059.1|	PREDICTED: calpain-D isoform X1 [Apis mellifera]	1128	1.00E-27	287	111	65	48.65	536	204	974	1056	-3	0
Contig48680	707	gi|665818514|ref|XP_008558087.1|	PREDICTED: uncharacterized protein LOC103578707 [Microplitis demolitor]	720	2.00E-13	180	107	61	41.12	308	3	66	172	-1	0
Contig48715	453	gi|676496848|ref|XP_009067349.1|	hypothetical protein LOTGIDRAFT_198401 [Lottia gigantea]	516	5.00E-06	117	41	31	60.98	376	254	14	54	-3	0
Contig48781	621	gi|242046476|ref|XP_002399444.1|	Pituitary homeobox, putative [Ixodes scapularis]	174	2.00E-32	304	188	113	47.87	553	17	4	168	-3	0
Contig48821	446	gi|524907321|ref|XP_005108780.1|	PREDICTED: four-jointed box protein 1-like [Aplysia californica]	614	9.00E-34	325	140	90	45.71	445	26	424	560	-2	0
Contig48838	1779	gi|391327653|ref|XP_003738311.1|	PREDICTED: ATP-binding cassette sub-family B member 7, mitochondrial-like [Metaseiulus occidentalis]	685	2.00E-52	498	441	223	31.29	1340	57	245	680	-2	0
Contig48904	819	gi|585723914|ref|XP_006813729.1|	PREDICTED: doublesex and mab-3 related transcription factor 3-like [Saccoglossus kowalevskii]	510	1.00E-13	183	47	40	70.21	419	279	269	315	-2	0
Contig48955	1082	gi|391340182|ref|XP_003744424.1|	PREDICTED: TBC1 domain family member 24-like [Metaseiulus occidentalis]	569	2.00E-58	522	133	107	74.44	1080	682	437	569	-3	0
Contig49005	647	gi|195428128|ref|XP_002062126.1|	GK16818 [Drosophila willistoni]	448	3.00E-18	139	38	30	63.16	376	263	205	242	-2	0
Contig49039	460	gi|645012194|ref|XP_008204648.1|	PREDICTED: zinc finger protein 574-like [Nasonia vitripennis]	254	8.00E-18	202	64	46	53.12	294	103	184	247	-2	0
Contig49120	358	gi|390351922|ref|XP_003727771.1|	PREDICTED: diamine acetyltransferase 2-like [Strongylocentrotus purpuratus]	286	1.00E-06	119	118	52	27.12	12	332	73	160	3	0
Contig49173	455	gi|390354063|ref|XP_003728252.1|	PREDICTED: protocadherin Fat 1-like [Strongylocentrotus purpuratus]	1207	1.00E-26	278	151	89	37.75	2	454	760	910	2	0
Contig49240	385	gi|498929270|ref|XP_004518606.1|	PREDICTED: aldose reductase-like isoform X2 [Ceratitis capitata]	315	4.00E-15	181	37	35	81.08	150	40	183	219	-2	0
Contig49256	408	gi|269784901|ref|NP_001161602.1|	neuroligin 1/2-like protein [Saccoglossus kowalevskii]	720	8.00E-20	165	52	40	55.77	405	250	200	251	-1	0
Contig49273	462	gi|524911570|ref|XP_005110646.1|	PREDICTED: basement membrane-specific heparan sulfate proteoglycan core protein-like [Aplysia californica]	4124	5.00E-11	159	49	37	57.14	382	236	1585	1633	-3	0
Contig49291	418	gi|524867464|ref|XP_005090543.1|	PREDICTED: chitotriosidase-1-like [Aplysia californica]	396	7.00E-17	198	70	50	54.29	277	71	244	313	-1	0
Contig49527	975	gi|291230121|ref|XP_002735015.1|	PREDICTED: guanine nucleotide-binding protein subunit beta-2-like 1-like [Saccoglossus kowalevskii]	316	0	1407	282	273	91.49	1	846	15	296	1	0
Contig49647	730	gi|585678361|ref|XP_006819307.1|	PREDICTED: dystroglycan-like [Saccoglossus kowalevskii]	464	4.00E-43	398	217	124	38.71	724	86	77	291	-1	0
Contig49797	368	gi|676424411|ref|XP_009044235.1|	hypothetical protein LOTGIDRAFT_181463 [Lottia gigantea]	922	3.00E-37	351	124	84	54.84	367	5	454	577	-2	0
Contig49813	783	gi|194752415|ref|XP_001958518.1|	GF20137 [Drosophila ananassae]	632	2.00E-15	197	110	65	37.27	358	29	331	440	-3	0
Contig49830	862	gi|391339141|ref|XP_003743911.1|	PREDICTED: transmembrane protease serine 3-like [Metaseiulus occidentalis]	292	2.00E-141	1048	288	235	68.75	3	860	2	289	3	0
Contig49846	419	gi|675885462|ref|XP_009028233.1|	hypothetical protein HELRODRAFT_180677 [Helobdella robusta]	3128	4.00E-07	127	39	31	51.28	215	331	1548	1586	2	0
Contig49862	730	gi|291231146|ref|XP_002735526.1|	PREDICTED: adenylate cyclase type 9-like [Saccoglossus kowalevskii]	505	1.00E-96	765	214	168	64.95	728	93	288	494	-3	0
Contig49946	392	gi|676467869|ref|XP_009058027.1|	hypothetical protein LOTGIDRAFT_209667 [Lottia gigantea]	318	1.00E-13	118	86	36	33.72	134	391	238	281	2	0
Contig50016	368	gi|676447689|ref|XP_009051490.1|	hypothetical protein LOTGIDRAFT_103737 [Lottia gigantea]	467	6.00E-27	189	53	43	67.92	179	21	309	361	-1	0
Contig50050	319	gi|449682079|ref|XP_004209993.1|	PREDICTED: transmembrane channel-like protein 7-like, partial [Hydra vulgaris]	447	1.00E-07	127	87	45	35.63	59	319	350	431	2	0
Contig50120	494	gi|391326833|ref|XP_003737915.1|	PREDICTED: protein phosphatase 1 regulatory subunit 7-like [Metaseiulus occidentalis]	313	2.00E-67	547	131	118	86.26	104	493	5	135	2	0
Contig50169	1102	gi|585671669|ref|XP_006818088.1|	PREDICTED: LOW QUALITY PROTEIN: probable E3 ubiquitin-protein ligase HECTD4-like [Saccoglossus kowalevskii]	4343	7.00E-48	460	223	144	48.43	967	302	3217	3416	-1	0
Contig50221	384	gi|119115470|ref|XP_311092.3|	AGAP000064-PA [Anopheles gambiae str. PEST]	1919	4.00E-10	150	59	42	49.15	4	180	387	444	1	0
Contig50237	1945	gi|449664236|ref|XP_002155690.2|	PREDICTED: uncharacterized protein LOC100200034 [Hydra vulgaris]	1387	2.00E-133	1110	601	355	39.6	1886	105	154	740	-3	0
Contig50270	1584	gi|340384523|ref|XP_003390761.1|	PREDICTED: hypothetical protein LOC100636931, partial [Amphimedon queenslandica]	856	6.00E-36	372	394	181	26.14	3	1163	399	784	3	0
Contig50303	1394	gi|641678204|ref|XP_008188068.1|	PREDICTED: tRNA (cytosine(34)-C(5))-methyltransferase [Acyrthosiphon pisum]	689	6.00E-69	610	404	224	36.63	17	1084	45	447	2	0
Contig50319	415	gi|291240220|ref|XP_002740018.1|	PREDICTED: interleukin-1 receptor-associated kinase 1-binding protein 1-like [Saccoglossus kowalevskii]	232	8.00E-13	163	55	39	60	205	41	15	69	-1	0
Contig50439	653	gi|391345558|ref|XP_003747052.1|	PREDICTED: uncharacterized protein LOC100897414 [Metaseiulus occidentalis]	782	8.00E-50	451	82	81	95.12	645	400	701	782	-3	0
Contig50522	500	gi|585687556|ref|XP_006820514.1|	PREDICTED: cGMP-dependent 3',5'-cyclic phosphodiesterase-like [Saccoglossus kowalevskii]	1068	4.00E-19	222	85	59	51.76	119	373	956	1040	2	0
Contig50538	314	gi|380011543|ref|XP_003689861.1|	PREDICTED: very low-density lipoprotein receptor-like [Apis florea]	891	4.00E-07	124	55	34	49.09	21	185	361	414	3	0
Contig50554	1205	gi|391345712|ref|XP_003747128.1|	PREDICTED: serine/threonine-protein phosphatase PP1-beta catalytic subunit-like isoform 2 [Metaseiulus occidentalis]	310	4.00E-76	628	117	117	100	1203	853	194	310	-3	0
Contig50589	397	gi|585662465|ref|XP_006816752.1|	PREDICTED: structural maintenance of chromosomes protein 5-like, partial [Saccoglossus kowalevskii]	1061	2.00E-15	190	72	49	55.56	74	289	90	161	2	0
Contig50624	418	gi|524907170|ref|XP_005108710.1|	PREDICTED: alpha-2C adrenergic receptor-like [Aplysia californica]	604	1.00E-09	145	91	48	40.66	418	158	196	271	-1	0
Contig50658	1590	gi|380024451|ref|XP_003696009.1|	PREDICTED: uncharacterized protein LOC100866111 [Apis florea]	5713	1.00E-168	1387	457	331	59.08	241	1584	165	596	1	0
Contig50674	583	gi|665805105|ref|XP_008550729.1|	PREDICTED: uncharacterized protein LOC103573425 [Microplitis demolitor]	390	9.00E-08	132	124	61	29.84	213	578	258	380	3	0
Contig50691	444	gi|662220214|ref|XP_008484231.1|	PREDICTED: pyruvate dehydrogenase phosphatase regulatory subunit, mitochondrial-like, partial [Diaphorina citri]	379	1.00E-06	120	63	35	39.68	221	409	205	266	2	0
Contig50757	1069	gi|291233699|ref|XP_002736789.1|	PREDICTED: zinc finger protein 532-like, partial [Saccoglossus kowalevskii]	1001	5.00E-21	247	91	60	51.65	402	130	293	382	-2	0
Contig50791	448	gi|325297076|ref|NP_001191543.1|	glutamate receptor subunit protein GluR7 precursor [Aplysia californica]	890	1.00E-18	215	86	52	44.19	330	73	84	167	-2	0
Contig50977	412	gi|390331742|ref|XP_792492.3|	PREDICTED: dedicator of cytokinesis protein 9 [Strongylocentrotus purpuratus]	2280	3.00E-34	334	72	67	84.72	163	378	1787	1858	1	0
Contig51062	425	gi|676456422|ref|XP_009054318.1|	hypothetical protein LOTGIDRAFT_189002 [Lottia gigantea]	144	4.00E-53	435	124	105	65.32	388	20	1	124	-2	0
Contig51111	478	gi|391346163|ref|XP_003747348.1|	PREDICTED: nucleolar transcription factor 1-like [Metaseiulus occidentalis]	811	4.00E-08	135	91	53	34.07	33	305	549	638	3	0
Contig51143	502	gi|72008629|ref|XP_785137.1|	PREDICTED: melatonin receptor type 1A-like [Strongylocentrotus purpuratus]	378	6.00E-19	214	145	78	40	84	500	73	213	3	0
Contig51160	598	gi|241713562|ref|XP_002412106.1|	conserved hypothetical protein [Ixodes scapularis]	778	2.00E-06	123	136	65	27.21	9	404	14	148	3	0
Contig51178	357	gi|585660536|ref|XP_006816401.1|	PREDICTED: potassium voltage-gated channel subfamily H member 8-like [Saccoglossus kowalevskii]	1026	3.00E-17	203	83	56	50.6	45	287	212	291	3	0
Contig51196	348	gi|391325953|ref|XP_003737491.1|	PREDICTED: uncharacterized protein LOC100898295 [Metaseiulus occidentalis]	377	3.00E-08	132	92	50	35.87	300	25	66	155	-1	0
Contig51228	880	gi|156389281|ref|XP_001634920.1|	predicted protein [Nematostella vectensis]	447	1.00E-48	440	322	166	33.23	6	878	29	341	3	0
Contig51245	526	gi|498926802|ref|XP_004517984.1|	PREDICTED: histone-lysine N-methyltransferase trithorax-like [Ceratitis capitata]	4226	4.00E-15	193	46	36	63.04	436	299	1371	1416	-1	0
Contig51262	542	gi|557781604|ref|XP_005190420.1|	PREDICTED: uncharacterized protein K02A2.6-like, partial [Musca domestica]	539	2.00E-23	253	180	98	32.78	542	3	264	423	-1	0
Contig51344	437	gi|524890310|ref|XP_005101702.1|	PREDICTED: protein patched homolog 1-like [Aplysia californica]	934	3.00E-16	162	48	40	58.33	295	435	151	198	1	0
Contig51545	325	gi|390356414|ref|XP_795040.3|	PREDICTED: uncharacterized protein LOC590339 [Strongylocentrotus purpuratus]	1110	2.00E-06	119	81	47	37.04	324	97	205	280	-2	0
Contig51562	647	gi|498937764|ref|XP_004520736.1|	PREDICTED: 60S ribosomal protein L18a-like [Ceratitis capitata]	177	4.00E-15	183	46	42	73.91	513	647	6	51	3	0
Contig51612	506	gi|642927564|ref|XP_008195317.1|	PREDICTED: LOW QUALITY PROTEIN: prolow-density lipoprotein receptor-related protein 1 [Tribolium castaneum]	4600	4.00E-12	168	40	34	70	412	293	3545	3584	-2	0
Contig51644	465	gi|524885017|ref|XP_005099120.1|	PREDICTED: microtubule-associated protein futsch-like isoform X3 [Aplysia californica]	1834	8.00E-12	165	151	80	32.45	425	3	42	190	-2	0
Contig51660	409	gi|391340093|ref|XP_003744380.1|	PREDICTED: LOW QUALITY PROTEIN: transcription initiation factor TFIID subunit 1-like [Metaseiulus occidentalis]	1774	8.00E-57	502	115	105	80.87	14	358	922	1036	2	0
Contig51710	316	gi|118789879|ref|XP_317877.3|	AGAP011426-PA [Anopheles gambiae str. PEST]	490	4.00E-28	277	72	59	63.89	101	316	50	121	2	0
Contig51777	403	gi|524866201|ref|XP_005089924.1|	PREDICTED: reelin-like [Aplysia californica]	3634	2.00E-14	183	66	46	56.06	5	199	3525	3588	2	0
Contig51866	399	gi|662211940|ref|XP_008479676.1|	PREDICTED: LOW QUALITY PROTEIN: Down syndrome cell adhesion molecule-like protein Dscam2, partial [Diaphorina citri]	1464	6.00E-23	248	103	71	52.43	310	5	923	1025	-3	0
Contig51970	349	gi|72107594|ref|XP_792126.1|	PREDICTED: prokineticin receptor 2-like [Strongylocentrotus purpuratus]	424	4.00E-10	146	79	49	41.77	2	226	274	350	2	0
Contig51989	351	gi|390345821|ref|XP_793321.3|	PREDICTED: uncharacterized protein LOC588549 [Strongylocentrotus purpuratus]	2697	1.00E-20	230	58	49	72.41	154	327	330	387	1	0
Contig52137	476	gi|350410409|ref|XP_003489036.1|	PREDICTED: nicotinate phosphoribosyltransferase-like isoform 1 [Bombus impatiens]	548	1.00E-14	120	32	28	65.62	200	295	195	226	2	0
Contig52170	413	gi|676457557|ref|XP_009054689.1|	hypothetical protein LOTGIDRAFT_176719 [Lottia gigantea]	272	8.00E-12	157	56	38	53.57	287	120	160	215	-1	0
Contig52237	541	gi|194770957|ref|XP_001967548.1|	GF19599 [Drosophila ananassae]	2722	6.00E-34	210	61	48	60.66	205	23	455	515	-1	0
Contig52371	463	gi|585702158|ref|XP_006823016.1|	PREDICTED: titin-like [Saccoglossus kowalevskii]	4695	1.00E-20	233	106	64	41.51	328	11	2761	2865	-1	0
Contig52387	737	gi|512912868|ref|XP_004927760.1|	PREDICTED: uncharacterized protein LOC101738535 [Bombyx mori]	450	6.00E-07	129	91	51	29.67	455	727	23	111	2	0
Contig52420	408	gi|196006089|ref|XP_002112911.1|	hypothetical protein TRIADDRAFT_25818, partial [Trichoplax adhaerens]	540	3.00E-23	247	151	85	35.1	406	2	164	314	-3	0
Contig52436	437	gi|241122588|ref|XP_002403591.1|	DNA-binding protein, putative [Ixodes scapularis]	207	9.00E-18	200	85	56	50.59	303	49	87	171	-3	0
Contig52504	1611	gi|189242103|ref|XP_001808239.1|	PREDICTED: uncharacterized protein LOC100141598 [Tribolium castaneum]	326	2.00E-16	209	201	92	28.86	5	604	77	270	2	0
Contig52555	362	gi|156381134|ref|XP_001632121.1|	predicted protein, partial [Nematostella vectensis]	344	4.00E-22	232	117	71	40.17	13	360	207	321	1	0
Contig52587	446	gi|585686991|ref|XP_006820414.1|	PREDICTED: pyruvate dehydrogenase phosphatase regulatory subunit, mitochondrial-like [Saccoglossus kowalevskii]	777	1.00E-08	138	38	32	63.16	187	300	412	449	1	0
Contig52608	464	gi|557767286|ref|XP_005183333.1|	PREDICTED: solute carrier family 35 member E1 homolog [Musca domestica]	375	2.00E-06	119	123	59	30.08	370	11	2	120	-2	0
Contig52625	332	gi|572303013|ref|XP_006617507.1|	PREDICTED: putative serine/threonine-protein kinase F31E3.2-like isoform X7 [Apis dorsata]	333	5.00E-08	129	27	24	88.89	4	84	307	333	1	0
Contig52673	697	gi|195111206|ref|XP_002000170.1|	GI10084 [Drosophila mojavensis]	328	1.00E-08	141	31	30	83.87	605	697	18	48	2	0
Contig52690	364	gi|512921104|ref|XP_004929799.1|	PREDICTED: LOW QUALITY PROTEIN: epidermal growth factor receptor-like [Bombyx mori]	1449	2.00E-09	144	46	32	54.35	363	226	516	561	-2	0
Contig52741	481	gi|676478389|ref|XP_009061411.1|	hypothetical protein LOTGIDRAFT_179200 [Lottia gigantea]	491	5.00E-35	333	96	79	61.46	480	193	59	154	-2	0
Contig52758	600	gi|195064774|ref|XP_001996635.1|	GH19679 [Drosophila grimshawi]	578	3.00E-49	441	167	111	51.5	76	576	4	156	1	0
Contig52774	413	gi|390338974|ref|XP_784480.2|	PREDICTED: prokineticin receptor 2-like [Strongylocentrotus purpuratus]	417	6.00E-11	154	121	62	30.58	2	316	284	404	2	0
Contig52839	358	gi|269785285|ref|NP_001161570.1|	inhibitor of DNA binding 4-like protein [Saccoglossus kowalevskii]	161	9.00E-18	195	61	46	59.02	194	12	55	110	-3	0
Contig52921	378	gi|676426323|ref|XP_009044587.1|	hypothetical protein LOTGIDRAFT_198460, partial [Lottia gigantea]	97	3.00E-16	182	61	46	55.74	209	33	3	63	-2	0
Contig52938	363	gi|675888334|ref|XP_009029669.1|	hypothetical protein HELRODRAFT_89774 [Helobdella robusta]	379	3.00E-15	183	132	65	33.33	353	3	13	144	-2	0
Contig52954	314	gi|391341571|ref|XP_003745102.1|	PREDICTED: eukaryotic translation initiation factor 3 subunit J-like [Metaseiulus occidentalis]	227	4.00E-57	464	96	94	91.67	313	26	93	188	-2	0
Contig52991	305	gi|91084751|ref|XP_971582.1|	PREDICTED: scavenger receptor class B member 1-like [Tribolium castaneum]	514	6.00E-09	137	45	33	55.56	137	6	365	409	-1	0
Contig53198	974	gi|449669447|ref|XP_002154869.2|	PREDICTED: potassium channel subfamily K member 13-like, partial [Hydra vulgaris]	696	2.00E-14	191	145	76	26.21	351	776	64	203	3	0
Contig53348	383	gi|585703647|ref|XP_006823299.1|	PREDICTED: hydrocephalus-inducing protein homolog [Saccoglossus kowalevskii]	5333	2.00E-18	214	72	48	55.56	111	326	3420	3491	3	0
Contig53365	473	gi|291234956|ref|XP_002737415.1|	PREDICTED: uncharacterized protein LOC100367428 [Saccoglossus kowalevskii]	1143	6.00E-17	152	56	38	48.21	458	291	283	336	-1	0
Contig53465	488	gi|645041732|ref|XP_008202059.1|	PREDICTED: uncharacterized protein LOC103315378 [Nasonia vitripennis]	180	2.00E-14	176	163	79	27.61	483	52	24	178	-3	0
Contig53483	381	gi|72114754|ref|XP_782133.1|	PREDICTED: GATS-like protein 2-like isoform 3 [Strongylocentrotus purpuratus]	340	6.00E-09	137	57	34	49.12	295	125	272	328	-3	0
Contig53547	699	gi|585717071|ref|XP_006825633.1|	PREDICTED: TBC1 domain family member 10B-like [Saccoglossus kowalevskii]	471	5.00E-20	146	42	35	69.05	535	413	96	137	-3	0
Contig53579	389	gi|157123503|ref|XP_001660176.1|	zinc finger protein [Aedes aegypti]	588	3.00E-14	179	86	53	37.21	140	388	112	197	2	0
Contig53613	576	gi|524915183|ref|XP_005112397.1|	PREDICTED: cyclin-dependent kinase 20-like [Aplysia californica]	347	7.00E-10	148	65	46	50.77	49	240	283	344	1	0
Contig53696	425	gi|72006261|ref|XP_782504.1|	PREDICTED: mitochondrial import receptor subunit TOM20 homolog [Strongylocentrotus purpuratus]	165	1.00E-16	190	49	43	69.39	365	219	95	143	-1	0
Contig53779	403	gi|391344423|ref|XP_003746500.1|	PREDICTED: 40S ribosomal protein S15a-like isoform 2 [Metaseiulus occidentalis]	130	1.00E-85	647	123	123	100	34	402	1	123	1	0
Contig53811	604	gi|390334736|ref|XP_786462.3|	PREDICTED: phenylalanine--tRNA ligase alpha subunit A-like [Strongylocentrotus purpuratus]	495	4.00E-24	258	169	86	35.5	2	508	54	166	2	0
Contig53878	832	gi|641652880|ref|XP_008178569.1|	PREDICTED: tropomyosin-1, isoforms 33/34-like [Acyrthosiphon pisum]	443	7.00E-138	1038	207	206	99.52	111	731	1	207	3	0
Contig53894	408	gi|585699953|ref|XP_006812690.1|	PREDICTED: methyl-CpG-binding domain protein 2-like [Saccoglossus kowalevskii]	269	2.00E-17	197	67	50	55.22	66	260	173	239	3	0
Contig53911	972	gi|390346659|ref|XP_001178203.2|	PREDICTED: palmitoyltransferase ZDHHC3-like [Strongylocentrotus purpuratus]	313	4.00E-24	261	216	111	35.65	971	339	65	270	-2	0
Contig54064	359	gi|585656009|ref|XP_006815581.1|	PREDICTED: MBT domain-containing protein 1-like [Saccoglossus kowalevskii]	1090	2.00E-27	279	75	60	60	306	82	292	366	-3	0
Contig54080	318	gi|662222843|ref|XP_008485689.1|	PREDICTED: potassium voltage-gated channel protein Shaker-like, partial [Diaphorina citri]	164	2.00E-53	434	91	88	86.81	273	1	66	156	-1	0
Contig54112	510	gi|585679796|ref|XP_006819584.1|	PREDICTED: patatin-like phospholipase domain-containing protein 2-like [Saccoglossus kowalevskii]	480	2.00E-23	229	78	58	56.41	24	257	55	132	3	0
Contig54144	502	gi|340380254|ref|XP_003388638.1|	PREDICTED: 40S ribosomal protein S10-like [Amphimedon queenslandica]	160	7.00E-43	370	126	94	60.32	376	2	1	125	-1	0
Contig54161	473	gi|585659085|ref|XP_006816122.1|	PREDICTED: MAGUK p55 subfamily member 2-like, partial [Saccoglossus kowalevskii]	509	2.00E-24	256	117	66	45.3	28	375	240	320	1	0
Contig54311	459	gi|585691892|ref|XP_006821331.1|	PREDICTED: bromodomain and PHD finger-containing protein 3-like [Saccoglossus kowalevskii]	1341	3.00E-105	855	151	148	96.03	458	6	321	471	-2	0
Contig54327	368	gi|585695687|ref|XP_006822067.1|	PREDICTED: LOW QUALITY PROTEIN: T-lymphoma invasion and metastasis-inducing protein 1-like [Saccoglossus kowalevskii]	1483	1.00E-06	121	62	42	41.94	123	308	199	257	3	0
Contig54409	541	gi|242005190|ref|XP_002423454.1|	dynein heavy chain, cytosolic, putative [Pediculus humanus corporis]	4336	4.00E-45	421	181	114	44.2	2	541	616	796	2	0
Contig54460	515	gi|158300836|ref|XP_320653.4|	AGAP011870-PA, partial [Anopheles gambiae str. PEST]	541	5.00E-13	173	70	44	50	513	310	369	438	-3	0
Contig54493	509	gi|676482849|ref|XP_009062836.1|	hypothetical protein LOTGIDRAFT_148144 [Lottia gigantea]	101	2.00E-11	151	55	36	58.18	80	244	6	57	2	0
Contig54579	550	gi|340369230|ref|XP_003383151.1|	PREDICTED: ADP-ribosylation factor 1-like [Amphimedon queenslandica]	181	6.00E-57	467	108	96	78.7	546	223	71	178	-2	0
Contig54664	638	gi|390344366|ref|XP_003726106.1|	PREDICTED: ATP-binding cassette sub-family A member 1-like [Strongylocentrotus purpuratus]	2717	6.00E-08	136	70	46	38.57	611	408	22	91	-1	0
Contig54680	510	gi|390345038|ref|XP_003726248.1|	PREDICTED: uncharacterized protein LOC100891485 [Strongylocentrotus purpuratus]	1055	7.00E-22	164	52	38	61.54	153	308	425	476	3	0
Contig54698	712	gi|524893582|ref|XP_005103300.1|	PREDICTED: DENN domain-containing protein 3-like [Aplysia californica]	854	8.00E-12	168	64	43	50	642	451	782	838	-2	0
Contig54868	424	gi|524910798|ref|XP_005110273.1|	PREDICTED: uncharacterized protein LOC101855149 [Aplysia californica]	130	2.00E-09	136	108	51	29.63	120	422	4	106	3	0
Contig54949	463	gi|158301770|ref|XP_001689331.1|	AGAP001677-PB [Anopheles gambiae str. PEST]	295	2.00E-36	334	112	79	58.93	106	441	12	123	1	0
Contig55016	395	gi|390337784|ref|XP_003724641.1|	PREDICTED: extracellular matrix protein 3-like [Strongylocentrotus purpuratus]	3100	2.00E-20	230	77	55	55.84	37	267	1764	1840	1	0
Contig55032	414	gi|642934461|ref|XP_008197673.1|	PREDICTED: protein sidekick isoform X4 [Tribolium castaneum]	2167	2.00E-08	137	57	38	45.61	267	97	552	608	-1	0
Contig55065	538	gi|390361332|ref|XP_001180749.2|	PREDICTED: uncharacterized protein LOC752963 [Strongylocentrotus purpuratus]	829	8.00E-21	179	43	35	65.12	390	262	268	310	-2	0
Contig55081	1321	gi|391340808|ref|XP_003744728.1|	PREDICTED: uncharacterized protein LOC100898851 [Metaseiulus occidentalis]	135	4.00E-08	136	133	64	30.08	1168	788	1	128	-1	0
Contig55148	420	gi|221121426|ref|XP_002166786.1|	PREDICTED: 60S ribosomal protein L21-like [Hydra vulgaris]	160	6.00E-58	468	139	109	61.87	418	2	19	157	-3	0
Contig55164	633	gi|391329290|ref|XP_003739108.1|	PREDICTED: transmembrane emp24 domain-containing protein 7-like [Metaseiulus occidentalis]	201	6.00E-109	816	166	159	89.16	135	632	14	179	3	0
Contig55294	546	gi|391341907|ref|XP_003745268.1|	PREDICTED: heterogeneous nuclear ribonucleoprotein F-like [Metaseiulus occidentalis]	503	5.00E-106	821	183	171	89.62	544	2	308	490	-3	0
Contig55376	409	gi|675884642|ref|XP_009027823.1|	hypothetical protein HELRODRAFT_115162 [Helobdella robusta]	498	9.00E-31	299	134	78	44.03	2	394	255	358	2	0
Contig55492	600	gi|391326374|ref|XP_003737692.1|	PREDICTED: ribosomal RNA-processing protein 7 homolog A-like [Metaseiulus occidentalis]	261	5.00E-76	603	188	146	60.64	3	566	20	207	3	0
Contig55558	521	gi|291225614|ref|XP_002732796.1|	PREDICTED: somatostatin receptor type 3-like [Saccoglossus kowalevskii]	352	6.00E-19	214	140	76	35	496	77	68	191	-2	0
Contig55592	652	gi|391347173|ref|XP_003747839.1|	PREDICTED: putative RNA-binding protein 15B-like [Metaseiulus occidentalis]	620	6.00E-82	672	136	132	95.59	3	410	485	620	3	0
Contig55676	402	gi|642914646|ref|XP_008190298.1|	PREDICTED: transcription factor collier isoform X6 [Tribolium castaneum]	440	5.00E-20	221	49	43	83.67	237	383	306	354	3	0
Contig55760	339	gi|156371441|ref|XP_001628772.1|	predicted protein [Nematostella vectensis]	1505	5.00E-12	163	64	41	46.88	205	14	60	123	-3	0
Contig55861	321	gi|585651983|ref|XP_006814840.1|	PREDICTED: glutamate receptor-interacting protein 1-like [Saccoglossus kowalevskii]	1047	7.00E-13	169	49	42	67.35	47	193	554	602	2	0
Contig56045	1805	gi|641663727|ref|XP_008182749.1|	PREDICTED: uncharacterized protein LOC100569507 [Acyrthosiphon pisum]	2073	2.00E-87	780	599	316	31.72	16	1788	1160	1737	1	0
Contig56094	861	gi|676485190|ref|XP_009063581.1|	hypothetical protein LOTGIDRAFT_221309 [Lottia gigantea]	805	6.00E-51	467	195	130	45.64	848	270	235	421	-2	0
Contig56145	456	gi|391341014|ref|XP_003744828.1|	PREDICTED: coproporphyrinogen-III oxidase-like [Metaseiulus occidentalis]	382	1.00E-46	409	103	89	75.73	145	453	1	103	1	0
Contig56233	518	gi|242002102|ref|XP_002435694.1|	munc13-4, putative [Ixodes scapularis]	1075	4.00E-16	199	163	79	34.97	12	500	864	980	3	0
Contig56268	524	gi|641649839|ref|XP_008187216.1|	PREDICTED: uncharacterized protein LOC100569497 isoform X6 [Acyrthosiphon pisum]	566	2.00E-16	200	155	79	25.81	63	521	204	350	3	0
Contig56437	529	gi|585722364|ref|XP_006813438.1|	PREDICTED: LOW QUALITY PROTEIN: kelch-like protein 14-like [Saccoglossus kowalevskii]	655	3.00E-11	160	98	59	34.69	180	473	94	191	3	0
Contig56488	755	gi|676463137|ref|XP_009056499.1|	hypothetical protein LOTGIDRAFT_120130 [Lottia gigantea]	427	4.00E-82	663	213	161	59.15	646	8	22	233	-2	0
Contig56576	392	gi|449693245|ref|XP_004213368.1|	PREDICTED: uncharacterized protein LOC100197012, partial [Hydra vulgaris]	507	1.00E-13	175	126	68	30.95	17	391	267	390	2	0
Contig56646	389	gi|676481524|ref|XP_009062404.1|	hypothetical protein LOTGIDRAFT_128120 [Lottia gigantea]	301	1.00E-24	250	129	84	36.43	1	387	132	260	1	0
Contig56755	595	gi|291225382|ref|XP_002732685.1|	PREDICTED: catenin delta-2-like [Saccoglossus kowalevskii]	663	1.00E-06	87	36	22	44.44	340	233	458	493	-1	0
Contig56790	541	gi|187115162|ref|NP_001119682.1|	ribosomal protein L32 [Acyrthosiphon pisum]	133	8.00E-92	693	133	132	99.25	112	510	1	133	1	0
Contig56808	300	gi|585643411|ref|XP_006811344.1|	PREDICTED: LOW QUALITY PROTEIN: 97 kDa heat shock protein-like [Saccoglossus kowalevskii]	858	2.00E-13	172	36	33	88.89	90	197	1	36	3	0
Contig56957	359	gi|350401031|ref|XP_003486033.1|	PREDICTED: bifunctional heparan sulfate N-deacetylase/N-sulfotransferase-like [Bombus impatiens]	889	9.00E-09	138	56	41	51.79	169	2	94	147	-2	0
Contig57025	541	gi|242002240|ref|XP_002435763.1|	glycogen synthase, putative [Ixodes scapularis]	642	1.00E-64	551	180	128	57.78	537	1	55	234	-2	0
Contig57128	435	gi|195128655|ref|XP_002008777.1|	GI11627 [Drosophila mojavensis]	644	1.00E-42	388	144	96	54.86	434	3	359	501	-2	0
Contig57181	345	gi|585673914|ref|XP_006818508.1|	PREDICTED: alpha-1,3-mannosyl-glycoprotein 2-beta-N-acetylglucosaminyltransferase-like [Saccoglossus kowalevskii]	443	1.00E-50	437	114	93	64.91	4	345	111	224	1	0
Contig57229	613	gi|642919995|ref|XP_008192159.1|	PREDICTED: teneurin-m isoform X2 [Tribolium castaneum]	2614	5.00E-21	240	138	85	44.93	113	508	412	546	2	0
Contig57299	342	gi|390349104|ref|XP_797992.3|	PREDICTED: LOW QUALITY PROTEIN: acetolactate synthase-like protein-like [Strongylocentrotus purpuratus]	604	7.00E-15	183	47	40	68.09	121	261	266	312	1	0
Contig57383	571	gi|347972202|ref|XP_001688624.2|	AGAP004583-PA, partial [Anopheles gambiae str. PEST]	420	1.00E-21	237	137	80	40.88	421	11	105	240	-1	0
Contig57399	430	gi|241848460|ref|XP_002415642.1|	pheromone and odorant receptor, putative, partial [Ixodes scapularis]	1965	5.00E-07	126	140	70	26.43	379	5	1644	1780	-1	0
Contig57431	539	gi|645041841|ref|XP_008203616.1|	PREDICTED: uncharacterized protein F54H12.2-like [Nasonia vitripennis]	373	2.00E-42	383	187	111	42.78	7	534	89	275	1	0
Contig57448	674	gi|189242331|ref|XP_969592.2|	PREDICTED: transmembrane protein 132B-like [Tribolium castaneum]	728	9.00E-08	135	102	56	34.31	645	358	256	356	-3	0
Contig57481	497	gi|645041394|ref|XP_008205177.1|	PREDICTED: uncharacterized protein LOC103315917 [Nasonia vitripennis]	1107	1.00E-32	324	166	107	42.77	496	2	911	1069	-2	0
Contig57634	385	gi|645025320|ref|XP_008211570.1|	PREDICTED: uncharacterized protein LOC103316957 isoform X1 [Nasonia vitripennis]	192	1.00E-19	210	93	63	45.16	3	281	83	168	3	0
Contig57716	460	gi|91087403|ref|XP_975666.1|	PREDICTED: myrosinase 1 [Tribolium castaneum]	502	1.00E-08	138	81	49	39.51	2	238	418	497	2	0
Contig57751	428	gi|676465710|ref|XP_009057332.1|	hypothetical protein LOTGIDRAFT_121599, partial [Lottia gigantea]	140	2.00E-15	180	93	58	40.86	138	416	34	124	3	0
Contig57832	814	gi|571529620|ref|XP_006567813.1|	PREDICTED: DDB1- and CUL4-associated factor 5-like isoform X3 [Apis mellifera]	783	2.00E-37	367	129	93	56.59	52	426	298	425	1	0
Contig58003	363	gi|157106767|ref|XP_001649473.1|	serine/threonine-protein kinase ripk4, partial [Aedes aegypti]	209	2.00E-09	137	80	45	36.25	361	122	22	101	-3	0
Contig58085	501	gi|524911834|ref|XP_005110777.1|	PREDICTED: retinol dehydrogenase 16-like [Aplysia californica]	289	9.00E-25	255	98	67	48.98	41	334	2	99	2	0
Contig58102	462	gi|390341305|ref|XP_787489.3|	PREDICTED: uncharacterized protein LOC582446 [Strongylocentrotus purpuratus]	326	1.00E-22	176	59	41	50.85	215	391	268	326	2	0
Contig58287	523	gi|390361018|ref|XP_798061.3|	PREDICTED: uncharacterized protein LOC593496 [Strongylocentrotus purpuratus]	324	1.00E-27	202	60	46	70	511	332	146	204	-1	0
Contig58419	711	gi|391341583|ref|XP_003745108.1|	PREDICTED: aspartate aminotransferase, cytoplasmic-like [Metaseiulus occidentalis]	410	4.00E-131	985	193	189	93.26	1	579	218	410	1	0
Contig58504	803	gi|391340346|ref|XP_003744503.1|	PREDICTED: uncharacterized protein LOC100899845 [Metaseiulus occidentalis]	247	9.00E-118	885	199	182	80.4	3	599	49	247	3	0
Contig58570	411	gi|585722682|ref|XP_002732327.2|	PREDICTED: putative ATP-dependent RNA helicase DHX33-like [Saccoglossus kowalevskii]	664	8.00E-33	318	95	71	56.84	353	69	564	658	-2	0
Contig58621	446	gi|193591726|ref|XP_001944018.1|	PREDICTED: zinc finger protein 271-like [Acyrthosiphon pisum]	536	6.00E-37	346	129	87	51.16	428	45	83	211	-1	0
Contig58655	561	gi|291227225|ref|XP_002733587.1|	PREDICTED: N-acetyltransferase 6-like [Saccoglossus kowalevskii]	218	6.00E-22	233	114	70	40.35	219	560	5	115	3	0
Contig58757	743	gi|585678168|ref|XP_006819273.1|	PREDICTED: kalirin-like [Saccoglossus kowalevskii]	498	3.00E-52	465	185	135	50.81	713	192	149	333	-1	0
Contig58792	668	gi|391348155|ref|XP_003748316.1|	PREDICTED: serine/threonine-protein phosphatase 2A 55 kDa regulatory subunit B alpha isoform-like [Metaseiulus occidentalis]	490	2.00E-88	707	132	130	98.48	668	273	319	450	-1	0
Contig58843	504	gi|449676617|ref|XP_002162876.2|	PREDICTED: uncharacterized protein LOC100213942 [Hydra vulgaris]	1115	7.00E-07	125	104	52	31.73	497	186	942	1033	-2	0
Contig58859	410	gi|391337941|ref|XP_003743322.1|	PREDICTED: 39S ribosomal protein L15, mitochondrial-like [Metaseiulus occidentalis]	291	3.00E-54	453	122	101	71.31	367	2	1	122	-2	0
Contig58893	356	gi|585704527|ref|XP_006823467.1|	PREDICTED: death effector domain-containing protein-like, partial [Saccoglossus kowalevskii]	120	1.00E-34	306	86	72	59.3	98	355	1	86	2	0
Contig58927	347	gi|72062510|ref|XP_796182.1|	PREDICTED: protein SHQ1 homolog [Strongylocentrotus purpuratus]	622	1.00E-14	182	48	41	62.5	252	109	1	48	-3	0
Contig58959	417	gi|676489090|ref|XP_009064824.1|	hypothetical protein LOTGIDRAFT_132094, partial [Lottia gigantea]	495	4.00E-06	117	54	33	40.74	233	72	382	433	-2	0
Contig59025	437	gi|391344096|ref|XP_003746339.1|	PREDICTED: putative uncharacterized oxidoreductase YDR541C-like [Metaseiulus occidentalis]	357	2.00E-98	753	145	143	95.86	436	2	182	326	-2	0
Contig59043	688	gi|156358168|ref|XP_001624396.1|	predicted protein, partial [Nematostella vectensis]	412	5.00E-06	117	147	65	32.65	206	634	157	275	2	0
Contig59248	402	gi|156381426|ref|XP_001632266.1|	predicted protein, partial [Nematostella vectensis]	292	3.00E-13	168	126	57	33.33	395	18	102	213	-2	0
Contig59331	485	gi|157125966|ref|XP_001654470.1|	ATP-dependent transporter [Aedes aegypti]	712	1.00E-19	224	84	50	51.19	261	10	633	687	-3	0
Contig59382	438	gi|676463936|ref|XP_009056761.1|	hypothetical protein LOTGIDRAFT_216724 [Lottia gigantea]	811	1.00E-28	228	57	46	68.42	18	188	612	668	3	0
Contig59398	660	gi|391342472|ref|XP_003745544.1|	PREDICTED: myosin-2 essential light chain-like [Metaseiulus occidentalis]	154	4.00E-101	761	154	150	94.81	580	119	1	154	-3	0
Contig59415	337	gi|156394423|ref|XP_001636825.1|	predicted protein [Nematostella vectensis]	864	1.00E-21	234	68	52	58.82	217	14	620	687	-1	0
Contig59449	418	gi|676477693|ref|XP_009061187.1|	hypothetical protein LOTGIDRAFT_126576 [Lottia gigantea]	336	9.00E-09	137	113	60	30.97	411	103	49	160	-2	0
Contig59516	695	gi|242019865|ref|XP_002430379.1|	Nuclear hormone receptor FTZ-F1, putative [Pediculus humanus corporis]	406	5.00E-14	183	35	35	100	112	8	2	36	-2	0
Contig59774	605	gi|340379156|ref|XP_003388093.1|	PREDICTED: zinc finger BED domain-containing protein 4-like [Amphimedon queenslandica]	530	2.00E-24	261	181	102	35.36	591	52	106	276	-3	0
Contig59823	342	gi|524902041|ref|XP_005107399.1|	PREDICTED: transient receptor potential cation channel subfamily M member 2-like isoform X2 [Aplysia californica]	1631	2.00E-09	143	78	44	38.46	249	16	857	934	-1	0
Contig59911	443	gi|391330601|ref|XP_003739746.1|	PREDICTED: LOW QUALITY PROTEIN: major facilitator superfamily domain-containing protein 12-like [Metaseiulus occidentalis]	516	1.00E-60	512	117	105	80.34	443	93	400	516	-1	0
Contig59928	392	gi|676490443|ref|XP_009065272.1|	hypothetical protein LOTGIDRAFT_108200 [Lottia gigantea]	345	2.00E-06	118	86	39	33.72	366	109	257	342	-3	0
Contig59944	383	gi|585680300|ref|XP_006819667.1|	PREDICTED: USP6 N-terminal-like protein-like [Saccoglossus kowalevskii]	453	5.00E-06	115	33	29	60.61	176	274	185	217	2	0
Contig59978	598	gi|339235657|ref|XP_003379383.1|	serine/threonine-protein phosphatase 5 [Trichinella spiralis]	490	2.00E-23	180	49	42	65.31	513	367	293	341	-2	0
Contig60169	391	gi|47825400|ref|NP_001001475.1|	guanine nucleotide-binding protein G(i) alpha subunit [Strongylocentrotus purpuratus]	354	5.00E-15	182	53	43	69.81	175	333	102	153	1	0
Contig60202	1724	gi|512908989|ref|XP_004926812.1|	PREDICTED: alpha,alpha-trehalose-phosphate synthase [UDP-forming] A-like [Bombyx mori]	829	2.00E-07	141	30	27	80	1633	1722	46	75	1	0
Contig60218	454	gi|390340396|ref|XP_003725234.1|	PREDICTED: sterile alpha and TIR motif-containing protein 1-like [Strongylocentrotus purpuratus]	580	3.00E-11	158	42	33	64.29	323	198	486	527	-3	0
Contig60250	631	gi|291234928|ref|XP_002737407.1|	PREDICTED: somatostatin receptor type 2-like [Saccoglossus kowalevskii]	415	1.00E-18	216	174	97	31.61	108	626	26	195	3	0
Contig60386	329	gi|676483532|ref|XP_009063056.1|	hypothetical protein LOTGIDRAFT_129421 [Lottia gigantea]	277	2.00E-16	189	57	45	64.91	128	298	150	206	2	0
Contig60616	399	gi|156341019|ref|XP_001620628.1|	hypothetical protein NEMVEDRAFT_v1g147531, partial [Nematostella vectensis]	159	2.00E-10	143	31	28	80.65	94	2	109	139	-3	0
Contig60648	410	gi|585647671|ref|XP_006814083.1|	PREDICTED: chondroitin sulfate synthase 2-like [Saccoglossus kowalevskii]	717	1.00E-14	184	97	59	44.33	378	100	624	713	-3	0
Contig60866	517	gi|390361616|ref|XP_003729964.1|	PREDICTED: ubiA prenyltransferase domain-containing protein 1-like [Strongylocentrotus purpuratus]	338	1.00E-56	476	151	118	59.6	60	512	176	326	3	0
Contig60884	451	gi|585685992|ref|XP_006820244.1|	PREDICTED: DNA-binding protein Ikaros-like [Saccoglossus kowalevskii]	524	2.00E-07	129	61	39	40.98	186	7	111	171	-2	0
Contig60972	355	gi|340713124|ref|XP_003395098.1|	PREDICTED: activin receptor type-2B-like [Bombus terrestris]	526	3.00E-15	186	49	42	71.43	181	324	191	239	1	0
Contig61074	764	gi|585698220|ref|XP_006822534.1|	PREDICTED: nuclear pore glycoprotein p62-like, partial [Saccoglossus kowalevskii]	190	2.00E-89	691	190	159	68.95	154	720	1	190	1	0
Contig61172	353	gi|390343784|ref|XP_799324.3|	PREDICTED: LOW QUALITY PROTEIN: membrane-associated phosphatidylinositol transfer protein 2-like [Strongylocentrotus purpuratus]	1317	9.00E-26	267	80	58	60	104	343	1118	1197	2	0
Contig61205	486	gi|676458126|ref|XP_009054874.1|	hypothetical protein LOTGIDRAFT_150191 [Lottia gigantea]	139	1.00E-45	386	116	90	62.93	138	485	11	126	3	0
Contig61239	372	gi|642923529|ref|XP_969549.2|	PREDICTED: aspartate aminotransferase, cytoplasmic [Tribolium castaneum]	412	4.00E-09	139	34	27	67.65	265	366	134	167	1	0
Contig61255	437	gi|498994894|ref|XP_004532971.1|	PREDICTED: phosphoenolpyruvate carboxykinase [ATP]-like [Ceratitis capitata]	539	5.00E-43	390	145	102	51.03	437	3	357	496	-1	0
Contig61406	598	gi|585674870|ref|XP_006818684.1|	PREDICTED: synaptotagmin-6-like [Saccoglossus kowalevskii]	385	1.00E-60	510	183	132	54.1	582	37	44	218	-2	0
Contig61422	375	gi|242008800|ref|XP_002425187.1|	endonuclease G, putative [Pediculus humanus corporis]	327	4.00E-28	276	94	64	55.32	373	92	235	326	-3	0
Contig61489	399	gi|572258534|ref|XP_006607644.1|	PREDICTED: hemocytin-like isoform X3 [Apis dorsata]	3325	3.00E-12	125	38	26	50	3	116	633	670	3	0
Contig61705	491	gi|391342533|ref|XP_003745573.1|	PREDICTED: glycogen phosphorylase-like isoform 1 [Metaseiulus occidentalis]	847	4.00E-29	296	154	86	50	489	28	82	177	-3	0
Contig61755	471	gi|259013484|ref|NP_001158485.1|	achaete-scute-like protein [Saccoglossus kowalevskii]	174	4.00E-37	332	137	102	64.96	2	412	51	174	2	0
Contig61772	1682	gi|662206144|ref|XP_008476521.1|	PREDICTED: uncharacterized protein LOC103513466 [Diaphorina citri]	1238	4.00E-21	255	92	67	55.43	451	176	251	342	-2	0
Contig61857	337	gi|675888142|ref|XP_009029573.1|	hypothetical protein HELRODRAFT_122845, partial [Helobdella robusta]	226	3.00E-37	332	100	72	62	9	308	6	105	3	0
Contig61908	328	gi|116007572|ref|NP_001036482.1|	down syndrome cell adhesion molecule 1, isoform AW [Drosophila melanogaster]	2034	6.00E-32	313	109	75	55.05	327	1	615	722	-2	0
Contig61993	1287	gi|585650442|ref|XP_006814580.1|	PREDICTED: uncharacterized protein LOC102809633 [Saccoglossus kowalevskii]	773	6.00E-55	509	456	232	30.92	1287	4	187	623	-1	0
Contig62028	620	gi|195357340|ref|XP_002045008.1|	GM24059 [Drosophila sechellia]	452	2.00E-56	486	187	129	47.59	619	59	95	281	-2	0
Contig62095	353	gi|585687732|ref|XP_006820550.1|	PREDICTED: coiled-coil domain-containing protein 108-like, partial [Saccoglossus kowalevskii]	1860	1.00E-16	199	89	53	41.57	20	286	531	619	2	0
Contig62113	616	gi|390344477|ref|XP_003726132.1|	PREDICTED: kinesin-like protein KIFC3-like [Strongylocentrotus purpuratus]	184	8.00E-25	253	62	55	77.42	3	188	47	108	3	0
Contig62129	515	gi|291243475|ref|XP_002741631.1|	PREDICTED: uncharacterized aarF domain-containing protein kinase 5-like [Saccoglossus kowalevskii]	700	5.00E-20	218	69	49	53.62	230	436	236	304	2	0
Contig62161	425	gi|645028336|ref|XP_008208351.1|	PREDICTED: adipokinetic hormone receptor isoform X2 [Nasonia vitripennis]	392	6.00E-18	205	132	73	30.3	382	23	246	375	-2	0
Contig62280	1437	gi|662206144|ref|XP_008476521.1|	PREDICTED: uncharacterized protein LOC103513466 [Diaphorina citri]	1238	5.00E-124	1022	473	286	45.88	1436	27	746	1147	-2	0
Contig62296	376	gi|390345878|ref|XP_786637.2|	PREDICTED: FAD-linked sulfhydryl oxidase ALR-like [Strongylocentrotus purpuratus]	167	5.00E-20	212	55	45	65.45	273	109	112	166	-2	0
Contig62312	323	gi|345482357|ref|XP_003424580.1|	PREDICTED: protein GPR107 isoform X2 [Nasonia vitripennis]	577	1.00E-12	166	104	53	40.38	313	2	248	316	-2	0
Contig62328	418	gi|391330336|ref|XP_003739619.1|	PREDICTED: structural maintenance of chromosomes protein 3-like [Metaseiulus occidentalis]	1203	3.00E-34	333	95	79	61.05	315	31	606	700	-2	0
Contig62399	943	gi|391334796|ref|XP_003741786.1|	PREDICTED: LOW QUALITY PROTEIN: glutathione peroxidase-like [Metaseiulus occidentalis]	210	4.00E-111	843	210	183	74.76	83	712	1	210	2	0
Contig62464	1077	gi|391331668|ref|XP_003740265.1|	PREDICTED: uncharacterized protein LOC100906835 [Metaseiulus occidentalis]	661	0	1660	357	325	82.63	3	1073	305	661	3	0
Contig62480	410	gi|665786408|ref|XP_008552241.1|	PREDICTED: synaptogyrin-1 [Microplitis demolitor]	229	3.00E-21	225	80	59	55	58	297	35	113	1	0
Contig62616	459	gi|291244962|ref|XP_002742362.1|	PREDICTED: prefoldin subunit 2-like [Saccoglossus kowalevskii]	150	5.00E-20	166	44	40	65.91	211	80	52	95	-3	0
Contig62698	728	gi|340381556|ref|XP_003389287.1|	PREDICTED: integrator complex subunit 11-like [Amphimedon queenslandica]	610	4.00E-114	891	243	195	63.37	3	728	23	265	3	0
Contig62764	467	gi|641659551|ref|XP_008181149.1|	PREDICTED: piggyBac transposable element-derived protein 3-like [Acyrthosiphon pisum]	539	2.00E-39	365	154	97	44.81	4	465	154	307	1	0
Contig62781	380	gi|649572301|ref|NP_001280518.1|	neuromedin-U receptor 2-like [Tribolium castaneum]	519	7.00E-07	122	111	57	30.63	14	337	112	219	2	0
Contig62830	487	gi|391330008|ref|XP_003739457.1|	PREDICTED: signal recognition particle receptor subunit beta-like [Metaseiulus occidentalis]	229	4.00E-98	742	160	151	86.25	3	482	59	218	3	0
Contig62931	368	gi|156370011|ref|XP_001628266.1|	predicted protein, partial [Nematostella vectensis]	520	4.00E-18	207	59	46	64.41	194	18	429	487	-1	0
Contig62947	421	gi|340374489|ref|XP_003385770.1|	PREDICTED: hydrocephalus-inducing protein homolog [Amphimedon queenslandica]	4760	1.00E-30	308	105	72	57.14	39	353	4107	4211	3	0
Contig62998	502	gi|17552304|ref|NP_498047.1|	Protein RPB-2 [Caenorhabditis elegans]	1193	3.00E-44	410	167	116	49.1	494	3	24	188	-3	0
Contig63030	1449	gi|665811597|ref|XP_008554272.1|	PREDICTED: uncharacterized protein LOC103576028 [Microplitis demolitor]	886	2.00E-27	302	263	132	30.04	761	3	178	440	-2	0
Contig63079	438	gi|115640586|ref|XP_001198989.1|	PREDICTED: uncharacterized protein LOC763112 [Strongylocentrotus purpuratus]	298	1.00E-06	120	111	57	30.63	100	402	32	141	1	0
Contig63096	501	gi|665811130|ref|XP_008554019.1|	PREDICTED: probable tyrosine-protein kinase DDB_G0283397 [Microplitis demolitor]	940	4.00E-07	127	56	29	51.79	92	259	175	216	2	0
Contig63130	369	gi|665815960|ref|XP_008556667.1|	PREDICTED: disco-interacting protein 2 homolog A isoform X4 [Microplitis demolitor]	2153	2.00E-12	167	53	42	62.26	299	153	1182	1234	-2	0
Contig63147	418	gi|195435285|ref|XP_002065629.1|	GK14569 [Drosophila willistoni]	3590	5.00E-13	173	89	50	37.08	371	105	651	709	-3	0
Contig63263	394	gi|312105820|ref|XP_003150588.1|	F-box associated region family protein, partial [Loa loa]	141	2.00E-10	143	43	33	51.16	72	200	88	130	3	0
Contig63279	410	gi|524909797|ref|XP_005109796.1|	PREDICTED: microtubule-associated protein futsch-like isoform X4 [Aplysia californica]	1307	8.00E-13	171	95	56	43.16	2	280	1162	1254	2	0
Contig63394	467	gi|676490314|ref|XP_009065229.1|	hypothetical protein LOTGIDRAFT_205870 [Lottia gigantea]	344	2.00E-28	282	60	54	83.33	2	181	284	343	2	0
Contig63410	540	gi|291232666|ref|XP_002736266.1|	PREDICTED: trafficking protein particle complex subunit 2-like protein-like [Saccoglossus kowalevskii]	141	3.00E-08	129	27	25	74.07	186	266	99	125	3	0
Contig63442	453	gi|259013253|ref|NP_001158371.1|	distal-less homeobox 1 [Saccoglossus kowalevskii]	274	6.00E-20	218	80	54	60	356	123	89	168	-2	0
Contig63528	303	gi|328712018|ref|XP_003244710.1|	PREDICTED: uncharacterized protein LOC100572214 [Acyrthosiphon pisum]	183	3.00E-07	118	74	45	40.54	265	44	45	115	-3	0
Contig63579	352	gi|390357106|ref|XP_789013.3|	PREDICTED: RING finger protein unkempt homolog [Strongylocentrotus purpuratus]	825	3.00E-28	285	59	54	84.75	142	318	96	154	1	0
Contig63647	413	gi|195447346|ref|XP_002071173.1|	GK25279 [Drosophila willistoni]	1054	1.00E-08	139	29	26	82.76	399	313	1025	1053	-3	0
Contig63715	364	gi|644995116|ref|XP_008203759.1|	PREDICTED: Down syndrome cell adhesion molecule-like protein Dscam2 isoform X3 [Nasonia vitripennis]	2116	2.00E-14	183	110	54	36.36	336	7	13	122	-2	0
Contig63782	538	gi|675868006|ref|XP_009019563.1|	hypothetical protein HELRODRAFT_188599 [Helobdella robusta]	1098	3.00E-32	322	180	111	39.44	525	10	235	412	-2	0
Contig63864	503	gi|585664285|ref|XP_006811985.1|	PREDICTED: leucine-zipper-like transcriptional regulator 1-like [Saccoglossus kowalevskii]	347	7.00E-38	349	131	86	54.96	434	45	126	226	-1	0
Contig63950	353	gi|524891842|ref|XP_005102453.1|	PREDICTED: eukaryotic translation initiation factor 3 subunit I-like isoform X1 [Aplysia californica]	334	1.00E-11	156	41	33	73.17	158	36	4	44	-1	0
Contig64033	484	gi|676479514|ref|XP_009061770.1|	hypothetical protein LOTGIDRAFT_207007 [Lottia gigantea]	253	2.00E-36	333	147	94	43.54	467	27	107	253	-3	0
Contig64050	546	gi|158286949|ref|XP_309025.4|	AGAP006718-PA [Anopheles gambiae str. PEST]	496	1.00E-23	180	57	43	56.14	538	368	325	381	-3	0
Contig64101	500	gi|391337862|ref|XP_003743283.1|	PREDICTED: nuclear pore complex protein Nup98-Nup96-like [Metaseiulus occidentalis]	1653	5.00E-96	794	153	153	96.73	2	460	1501	1653	2	0
Contig64117	833	gi|662214067|ref|XP_008480850.1|	PREDICTED: uncharacterized protein LOC103517582, partial [Diaphorina citri]	986	6.00E-06	124	88	44	31.82	304	50	334	421	-2	0
Contig64182	584	gi|340710827|ref|XP_003393985.1|	PREDICTED: RNA polymerase-associated protein CTR9 homolog [Bombus terrestris]	1190	1.00E-08	140	38	31	65.79	115	2	15	52	-2	0
Contig64215	554	gi|383849256|ref|XP_003700261.1|	PREDICTED: 40S ribosomal protein S6-like [Megachile rotundata]	251	9.00E-80	625	169	137	69.23	43	549	1	169	1	0
Contig64247	408	gi|585644059|ref|XP_002732557.2|	PREDICTED: staphylococcal nuclease domain-containing protein 1-like [Saccoglossus kowalevskii]	897	4.00E-20	226	65	52	69.23	32	226	585	649	2	0
Contig64298	355	gi|585667495|ref|XP_006817327.1|	PREDICTED: ATP-binding cassette sub-family A member 2-like [Saccoglossus kowalevskii]	1801	2.00E-18	140	46	35	54.35	23	160	1308	1353	2	0
Contig64331	466	gi|157105009|ref|XP_001648674.1|	hypothetical protein AaeL_AAEL000581 [Aedes aegypti]	1298	6.00E-25	202	50	43	76	464	315	915	964	-3	0
Contig64413	493	gi|585683511|ref|XP_006812423.1|	PREDICTED: kelch-like protein 24-like [Saccoglossus kowalevskii]	584	4.00E-18	212	137	72	32.12	1	408	426	558	1	0
Contig64430	622	gi|585650548|ref|XP_006814600.1|	PREDICTED: SURP and G-patch domain-containing protein 1-like [Saccoglossus kowalevskii]	505	6.00E-09	143	41	36	65.85	227	349	170	210	2	0
Contig64446	574	gi|391348614|ref|XP_003748541.1|	PREDICTED: glycogen [starch] synthase, muscle-like [Metaseiulus occidentalis]	672	1.00E-86	703	149	137	87.92	447	1	1	149	-2	0
Contig64527	624	gi|196003640|ref|XP_002111687.1|	hypothetical protein TRIADDRAFT_55968 [Trichoplax adhaerens]	7710	1.00E-07	133	213	101	29.58	6	599	6951	7151	3	0
Contig64577	384	gi|291235339|ref|XP_002737592.1|	PREDICTED: flotillin-2-like isoform X1 [Saccoglossus kowalevskii]	425	9.00E-29	192	40	38	92.5	29	148	116	155	2	0
Contig64613	385	gi|390367882|ref|XP_791437.3|	PREDICTED: cell division cycle and apoptosis regulator protein 1-like, partial [Strongylocentrotus purpuratus]	154	4.00E-07	119	35	27	68.57	199	300	119	153	1	0
Contig64646	352	gi|340717005|ref|XP_003396980.1|	PREDICTED: hypothetical protein LOC100645876 [Bombus terrestris]	990	7.00E-09	139	56	41	44.64	352	185	352	407	-1	0
Contig64797	350	gi|196006862|ref|XP_002113297.1|	hypothetical protein TRIADDRAFT_57306 [Trichoplax adhaerens]	2983	6.00E-15	119	36	26	66.67	1	108	1841	1876	1	0
Contig64849	467	gi|391333340|ref|XP_003741075.1|	PREDICTED: short coiled-coil protein A-like [Metaseiulus occidentalis]	146	3.00E-85	649	139	133	90.65	51	467	1	139	3	0
Contig64884	497	gi|675884524|ref|XP_009027764.1|	hypothetical protein HELRODRAFT_87727, partial [Helobdella robusta]	430	6.00E-25	258	103	72	50.49	404	96	211	311	-1	0
Contig64900	373	gi|390343453|ref|XP_794342.3|	PREDICTED: cat eye syndrome critical region protein 5 homolog [Strongylocentrotus purpuratus]	450	6.00E-13	168	105	59	43.81	328	17	226	326	-1	0
Contig64916	459	gi|391333598|ref|XP_003741199.1|	PREDICTED: tankyrase-1-like [Metaseiulus occidentalis]	1176	3.00E-82	685	152	147	92.76	458	3	642	793	-2	0
Contig65013	411	gi|391333127|ref|XP_003740973.1|	PREDICTED: ubiquitin conjugation factor E4 B-like [Metaseiulus occidentalis]	1115	3.00E-65	560	135	117	75.56	409	5	882	1016	-3	0
Contig65098	505	gi|676437573|ref|XP_009048248.1|	hypothetical protein LOTGIDRAFT_200481 [Lottia gigantea]	252	2.00E-09	141	46	31	60.87	502	365	178	223	-1	0
Contig65164	409	gi|676492582|ref|XP_009065965.1|	hypothetical protein LOTGIDRAFT_133605 [Lottia gigantea]	643	2.00E-14	182	48	40	68.75	206	63	522	569	-3	0
Contig65183	359	gi|340721886|ref|XP_003399344.1|	PREDICTED: neurogenic locus protein delta-like [Bombus terrestris]	919	4.00E-23	246	110	62	45.45	3	332	408	514	3	0
Contig65267	424	gi|524874330|ref|XP_005093901.1|	PREDICTED: villin-1-like [Aplysia californica]	886	2.00E-06	121	55	33	45.45	276	112	498	552	-2	0
Contig65285	363	gi|156341142|ref|XP_001620666.1|	hypothetical protein NEMVEDRAFT_v1g45205, partial [Nematostella vectensis]	177	3.00E-08	127	98	54	33.67	5	292	82	177	2	0
Contig65303	455	gi|524894700|ref|XP_005103842.1|	PREDICTED: DNA-binding protein SMUBP-2-like [Aplysia californica]	1146	5.00E-08	134	57	38	49.12	213	46	709	765	-3	0
Contig65353	587	gi|585648380|ref|XP_006814204.1|	PREDICTED: protein unc-13 homolog B-like [Saccoglossus kowalevskii]	1216	2.00E-20	234	136	72	39.71	535	137	818	911	-2	0
Contig65451	303	gi|242025442|ref|XP_002433133.1|	voltage-gated potassium channel, putative [Pediculus humanus corporis]	497	6.00E-23	240	69	54	66.67	244	38	130	196	-3	0
Contig65467	468	gi|449692648|ref|XP_002170883.2|	PREDICTED: ankyrin-1-like, partial [Hydra vulgaris]	897	5.00E-26	272	150	81	40.67	457	8	532	680	-3	0
Contig65552	432	gi|156334688|ref|XP_001619507.1|	hypothetical protein NEMVEDRAFT_v1g48344, partial [Nematostella vectensis]	103	5.00E-27	257	102	67	48.04	55	360	3	103	1	0
Contig65585	404	gi|170590926|ref|XP_001900222.1|	hypothetical protein [Brugia malayi]	143	6.00E-07	117	42	27	52.38	274	149	33	74	-2	0
Contig65636	433	gi|585669412|ref|XP_006817675.1|	PREDICTED: protein flightless-1 homolog [Saccoglossus kowalevskii]	1237	4.00E-11	119	28	24	75	367	284	593	620	-1	0
Contig65702	473	gi|242001068|ref|XP_002435177.1|	steroid membrane receptor Hpr6.6/25-Dx, putative [Ixodes scapularis]	214	4.00E-25	253	104	68	50.96	356	48	9	110	-1	0
Contig65772	2229	gi|585695869|ref|XP_006822105.1|	PREDICTED: RNA-directed DNA polymerase from mobile element jockey-like, partial [Saccoglossus kowalevskii]	394	5.00E-62	559	400	213	34.25	472	1632	6	393	1	0
Contig65889	823	gi|391345360|ref|XP_003746957.1|	PREDICTED: aldehyde dehydrogenase, dimeric NADP-preferring-like [Metaseiulus occidentalis]	517	1.00E-176	1301	272	257	88.24	6	821	166	437	3	0
Contig65907	659	gi|241998704|ref|XP_002433995.1|	aminopeptidase, putative, partial [Ixodes scapularis]	654	2.00E-27	286	204	112	35.78	657	64	100	279	-3	0
Contig65957	498	gi|676460310|ref|XP_009055581.1|	hypothetical protein LOTGIDRAFT_104890 [Lottia gigantea]	793	3.00E-18	215	141	78	36.88	9	422	519	657	3	0
Contig66178	464	gi|221116237|ref|XP_002153970.1|	PREDICTED: ATP synthase subunit d, mitochondrial-like [Hydra vulgaris]	157	1.00E-11	154	141	75	28.37	428	18	1	135	-1	0
Contig66231	410	gi|585707562|ref|XP_006824005.1|	PREDICTED: transcription elongation factor SPT5 isoform X2 [Saccoglossus kowalevskii]	971	1.00E-05	114	51	35	58.82	317	165	719	766	-1	0
Contig66297	693	gi|196000148|ref|XP_002109942.1|	expressed hypothetical protein [Trichoplax adhaerens]	265	2.00E-73	589	181	137	61.88	149	691	10	189	2	0
Contig66481	560	gi|391328139|ref|XP_003738549.1|	PREDICTED: uncharacterized protein LOC100905168 [Metaseiulus occidentalis]	107	9.00E-37	327	105	81	52.38	48	362	1	105	3	0
Contig66547	514	gi|641661044|ref|XP_008181721.1|	PREDICTED: zinc finger SWIM domain-containing protein 3-like [Acyrthosiphon pisum]	353	4.00E-10	149	96	52	38.54	282	1	127	218	-2	0
Contig66566	570	gi|115712785|ref|XP_783728.2|	PREDICTED: protein transport protein Sec24C [Strongylocentrotus purpuratus]	1150	7.00E-23	197	56	43	64.29	184	351	811	866	1	0
Contig66617	783	gi|340384168|ref|XP_003390586.1|	PREDICTED: zinc finger BED domain-containing protein 1-like [Amphimedon queenslandica]	605	1.00E-26	283	255	123	30.59	748	5	15	247	-3	0
Contig66633	756	gi|156395374|ref|XP_001637086.1|	predicted protein [Nematostella vectensis]	183	2.00E-31	301	88	67	61.36	436	173	100	183	-3	0
Contig66764	457	gi|156393862|ref|XP_001636546.1|	predicted protein, partial [Nematostella vectensis]	153	1.00E-28	273	88	67	54.55	184	447	1	88	1	0
Contig66832	609	gi|391335565|ref|XP_003742160.1|	PREDICTED: helicase domino-like [Metaseiulus occidentalis]	3035	7.00E-12	168	35	34	97.14	504	608	2933	2967	3	0
Contig66998	529	gi|340379913|ref|XP_003388469.1|	PREDICTED: pyrroline-5-carboxylate reductase 1, mitochondrial-like, partial [Amphimedon queenslandica]	165	6.00E-13	165	62	47	46.77	75	260	48	109	3	0
Contig67014	370	gi|241708196|ref|XP_002413316.1|	discoidin domain receptor, putative, partial [Ixodes scapularis]	809	9.00E-20	222	69	52	57.97	269	75	557	625	-3	0
Contig67047	350	gi|242046602|ref|XP_002400336.1|	early growth response protein, putative [Ixodes scapularis]	63	2.00E-08	124	27	26	81.48	349	269	37	63	-2	0
Contig67081	561	gi|662192804|ref|XP_008469276.1|	PREDICTED: uncharacterized protein LOC103506659 [Diaphorina citri]	1392	6.00E-36	351	174	115	36.78	521	3	168	339	-2	0
Contig67116	590	gi|328698809|ref|XP_003240739.1|	PREDICTED: uncharacterized protein LOC100571724 [Acyrthosiphon pisum]	442	5.00E-22	241	172	86	36.05	3	503	181	323	3	0
Contig67154	338	gi|328723225|ref|XP_003247797.1|	PREDICTED: plexin-B [Acyrthosiphon pisum]	1930	7.00E-18	208	55	45	67.27	318	154	1773	1827	-3	0
Contig67205	450	gi|72132513|ref|XP_790133.1|	PREDICTED: leukocyte elastase inhibitor-like [Strongylocentrotus purpuratus]	397	6.00E-32	308	134	81	47.01	395	3	260	391	-2	0
Contig67255	403	gi|390365520|ref|XP_784314.3|	PREDICTED: teneurin-3-like [Strongylocentrotus purpuratus]	2899	2.00E-24	259	133	85	43.61	1	399	2289	2416	1	0
Contig67290	440	gi|557757026|ref|XP_005178246.1|	PREDICTED: pre-mRNA-splicing factor ATP-dependent RNA helicase PRP16-like isoform X3 [Musca domestica]	551	9.00E-59	501	146	108	63.7	438	1	298	413	-3	0
Contig67387	326	gi|524871449|ref|XP_005092497.1|	PREDICTED: scaffold attachment factor B2-like isoform X1 [Aplysia californica]	955	9.00E-11	153	67	45	53.73	49	243	4	70	1	0
Contig67422	368	gi|390341904|ref|XP_001198999.2|	PREDICTED: uncharacterized protein LOC763122 [Strongylocentrotus purpuratus]	1431	7.00E-07	123	53	33	47.17	367	209	776	828	-2	0
Contig67473	427	gi|242011449|ref|XP_002426462.1|	Coronin-6, putative [Pediculus humanus corporis]	431	5.00E-25	165	43	32	72.09	13	141	66	108	1	0
Contig67507	811	gi|391340057|ref|XP_003744362.1|	PREDICTED: histone-arginine methyltransferase CARMER-like [Metaseiulus occidentalis]	566	0	1429	270	265	93.7	2	811	219	488	2	0
Contig67572	353	gi|585643300|ref|XP_006811323.1|	PREDICTED: serine/threonine-protein kinase Nek8-like [Saccoglossus kowalevskii]	698	2.00E-14	180	57	46	56.14	243	79	320	376	-3	0
Contig67589	494	gi|308486478|ref|XP_003105436.1|	hypothetical protein CRE_21804 [Caenorhabditis remanei]	174	2.00E-12	161	123	59	31.71	25	390	37	158	1	0
Contig67606	476	gi|585699203|ref|XP_006822719.1|	PREDICTED: probable global transcription activator SNF2L2 [Saccoglossus kowalevskii]	1580	2.00E-24	262	58	55	87.93	272	99	405	462	-1	0
Contig67622	536	gi|391327334|ref|XP_003738158.1|	PREDICTED: transmembrane protein 55B-B-like [Metaseiulus occidentalis]	258	1.00E-117	876	170	167	98.24	3	512	89	258	3	0
Contig67721	396	gi|308456451|ref|XP_003090665.1|	hypothetical protein CRE_24295 [Caenorhabditis remanei]	1037	2.00E-06	121	106	50	30.19	78	371	415	517	3	0
Contig67771	444	gi|676428384|ref|XP_009045258.1|	hypothetical protein LOTGIDRAFT_230103 [Lottia gigantea]	536	3.00E-08	135	126	61	30.16	427	50	360	484	-3	0
Contig67787	639	gi|239735572|ref|NP_001155154.1|	antigen 5-like protein 1 precursor [Nasonia vitripennis]	229	1.00E-39	358	217	116	39.17	10	639	7	217	1	0
Contig67920	467	gi|585687211|ref|XP_006820456.1|	PREDICTED: kinesin-like protein KIF1A-like [Saccoglossus kowalevskii]	1701	2.00E-13	178	51	42	64.71	307	155	347	397	-2	0
Contig67936	382	gi|345478795|ref|XP_003423811.1|	PREDICTED: eukaryotic translation initiation factor 3 subunit B [Nasonia vitripennis]	704	6.00E-32	311	73	64	75.34	221	3	327	399	-3	0
Contig67952	410	gi|641674598|ref|XP_008186743.1|	PREDICTED: uncharacterized protein LOC100162035 isoform X1 [Acyrthosiphon pisum]	110	3.00E-72	557	106	106	100	93	410	1	106	3	0
Contig67985	444	gi|391328481|ref|XP_003738717.1|	PREDICTED: threonine--tRNA ligase, cytoplasmic-like [Metaseiulus occidentalis]	694	1.00E-99	789	147	144	95.92	442	2	303	449	-3	0
Contig68084	534	gi|391340045|ref|XP_003744356.1|	PREDICTED: cytosolic purine 5'-nucleotidase-like [Metaseiulus occidentalis]	558	6.00E-120	918	177	174	97.18	532	2	266	442	-3	0
Contig68166	497	gi|585707403|ref|XP_006823978.1|	PREDICTED: LOW QUALITY PROTEIN: NT-3 growth factor receptor-like [Saccoglossus kowalevskii]	811	3.00E-17	207	60	49	63.33	184	8	554	613	-2	0
Contig68236	316	gi|641671014|ref|XP_008185429.1|	PREDICTED: gastrula zinc finger protein XlCGF49.1-like [Acyrthosiphon pisum]	258	3.00E-31	292	84	65	57.14	2	253	87	170	2	0
Contig68381	400	gi|557768930|ref|XP_005184140.1|	PREDICTED: peptidoglycan-recognition protein SC2-like, partial [Musca domestica]	146	4.00E-17	191	99	54	40.4	337	41	4	101	-1	0
Contig68446	467	gi|241620391|ref|XP_002408664.1|	membrane-associated protein Hem, putative [Ixodes scapularis]	1127	2.00E-35	343	120	84	53.33	367	8	681	800	-2	0
Contig68482	405	gi|156547950|ref|XP_001604876.1|	PREDICTED: ATPase family AAA domain-containing protein 3 [Nasonia vitripennis]	621	2.00E-18	211	78	55	56.41	330	97	251	328	-1	0
Contig68498	367	gi|391338536|ref|XP_003743614.1|	PREDICTED: low-density lipoprotein receptor-related protein 2-like [Metaseiulus occidentalis]	4584	6.00E-22	240	103	69	48.54	367	71	1227	1329	-1	0
Contig68531	442	gi|221120770|ref|XP_002165167.1|	PREDICTED: 1,2-dihydroxy-3-keto-5-methylthiopentene dioxygenase-like [Hydra vulgaris]	186	1.00E-24	247	60	55	66.67	303	124	87	146	-2	0
Contig68566	338	gi|391345434|ref|XP_003746991.1|	PREDICTED: sulfotransferase family cytosolic 2B member 1-like [Metaseiulus occidentalis]	305	3.00E-71	565	111	109	92.79	2	334	22	132	2	0
Contig68582	346	gi|156395607|ref|XP_001637202.1|	predicted protein [Nematostella vectensis]	446	3.00E-10	148	81	47	38.27	337	95	369	445	-1	0
Contig68598	502	gi|194853658|ref|XP_001968202.1|	GG24633 [Drosophila erecta]	3556	1.00E-24	265	170	95	38.24	5	502	840	1000	2	0
Contig68647	356	gi|676430932|ref|XP_009046088.1|	hypothetical protein LOTGIDRAFT_56072, partial [Lottia gigantea]	236	2.00E-19	184	51	43	66.67	202	354	68	118	1	0
Contig68681	345	gi|585719751|ref|XP_006826123.1|	PREDICTED: protein O-mannosyl-transferase 2-like [Saccoglossus kowalevskii]	132	7.00E-12	152	47	33	63.83	141	1	17	63	-1	0
Contig68762	381	gi|195133488|ref|XP_002011171.1|	GI16155 [Drosophila mojavensis]	355	3.00E-46	403	96	84	76.04	92	379	112	207	2	0
Contig68778	389	gi|642940184|ref|XP_008200534.1|	PREDICTED: uncharacterized protein LOC655735 [Tribolium castaneum]	422	5.00E-27	270	127	79	40.94	6	383	294	417	3	0
Contig68794	310	gi|291222797|ref|XP_002731400.1|	PREDICTED: DNA polymerase alpha subunit B-like [Saccoglossus kowalevskii]	601	7.00E-12	160	43	37	62.79	48	176	512	554	3	0
Contig68862	394	gi|390340284|ref|XP_796319.3|	PREDICTED: serine/threonine-protein kinase 25-like [Strongylocentrotus purpuratus]	308	5.00E-12	160	54	44	61.11	136	294	256	308	1	0
Contig68895	491	gi|585672270|ref|XP_006818204.1|	PREDICTED: uncharacterized protein LOC102807692 [Saccoglossus kowalevskii]	853	2.00E-10	154	51	42	49.02	156	4	718	768	-3	0
Contig68911	388	gi|498936217|ref|XP_004520343.1|	PREDICTED: lysyl oxidase homolog 2B-like [Ceratitis capitata]	509	1.00E-15	189	83	48	48.19	361	122	164	243	-1	0
Contig68927	446	gi|524910153|ref|XP_005109959.1|	PREDICTED: nuclear pore complex protein Nup98-Nup96-like isoform X3 [Aplysia californica]	1845	5.00E-38	363	107	86	57.94	388	68	783	889	-2	0
Contig68976	488	gi|676441624|ref|XP_009049553.1|	hypothetical protein LOTGIDRAFT_141556, partial [Lottia gigantea]	737	6.00E-07	125	96	48	30.21	75	362	111	203	3	0
Contig69107	432	gi|325296795|ref|NP_001191637.1|	sodium channel alpha-subunit SCAP1 [Aplysia californica]	1993	3.00E-26	274	97	70	56.7	14	301	1481	1577	2	0
Contig69189	530	gi|391332639|ref|XP_003740740.1|	PREDICTED: NEDD8-conjugating enzyme Ubc12-like [Metaseiulus occidentalis]	168	8.00E-94	709	142	135	90.14	2	427	27	168	2	0
Contig69254	359	gi|242021321|ref|XP_002431093.1|	hypothetical protein Phum_PHUM511980 [Pediculus humanus corporis]	60	1.00E-06	111	57	34	45.61	179	340	3	52	2	0
Contig69318	460	gi|585647838|ref|XP_002732855.2|	PREDICTED: kinesin-like protein KIF21A-like [Saccoglossus kowalevskii]	1613	5.00E-28	288	124	75	50.81	397	26	148	237	-1	0
Contig69335	951	gi|391336884|ref|XP_003742807.1|	PREDICTED: uncharacterized protein LOC100907138 [Metaseiulus occidentalis]	291	6.00E-09	146	93	48	33.33	60	338	3	93	3	0
Contig69351	457	gi|390350888|ref|XP_003727521.1|	PREDICTED: striatin-3-like isoform 1 [Strongylocentrotus purpuratus]	801	2.00E-07	129	44	32	59.09	292	185	157	200	-1	0
Contig69402	351	gi|242016260|ref|XP_002428747.1|	Microtubule-associated protein 1A, putative [Pediculus humanus corporis]	2963	3.00E-20	226	98	69	46.94	335	54	334	431	-2	0
Contig69435	349	gi|524869967|ref|XP_005091771.1|	PREDICTED: methyltransferase-like protein 2-A-like isoform X1 [Aplysia californica]	363	4.00E-07	123	29	24	75.86	178	264	292	320	1	0
Contig69453	454	gi|156397430|ref|XP_001637894.1|	predicted protein, partial [Nematostella vectensis]	757	7.00E-23	247	120	70	46.67	36	380	405	522	3	0
Contig69470	350	gi|157124049|ref|XP_001660307.1|	rac gtpase [Aedes aegypti]	192	9.00E-11	146	44	31	59.09	169	38	96	139	-2	0
Contig69486	356	gi|644999573|ref|XP_008215626.1|	PREDICTED: acyl-CoA synthetase family member 3, mitochondrial [Nasonia vitripennis]	638	2.00E-14	181	43	39	74.42	130	2	480	522	-2	0
Contig69583	1023	gi|391334055|ref|XP_003741424.1|	PREDICTED: synaptobrevin-like [Metaseiulus occidentalis]	98	6.00E-44	387	97	95	91.75	799	509	1	97	-3	0
Contig69616	367	gi|645029401|ref|XP_001603681.2|	PREDICTED: selenide, water dikinase, partial [Nasonia vitripennis]	303	2.00E-35	212	56	50	66.07	3	170	53	108	3	0
Contig69665	715	gi|644997774|ref|XP_008208317.1|	PREDICTED: uncharacterized protein LOC103316458 [Nasonia vitripennis]	843	2.00E-12	172	113	66	43.36	164	496	302	411	2	0
Contig69681	519	gi|391333092|ref|XP_003740956.1|	PREDICTED: vigilin [Metaseiulus occidentalis]	1280	1.00E-102	838	172	165	93.6	518	3	787	958	-2	0
Contig69762	372	gi|676452332|ref|XP_009052998.1|	hypothetical protein LOTGIDRAFT_144072, partial [Lottia gigantea]	1322	2.00E-30	303	87	69	59.77	104	364	1202	1288	2	0
Contig69894	514	gi|585712852|ref|XP_006824990.1|	PREDICTED: uncharacterized protein LOC100378599 [Saccoglossus kowalevskii]	420	9.00E-13	170	121	68	36.36	353	3	129	249	-3	0
Contig69945	369	gi|675866392|ref|XP_009018756.1|	hypothetical protein HELRODRAFT_173941 [Helobdella robusta]	162	2.00E-07	121	72	41	41.67	216	4	57	128	-1	0
Contig70009	461	gi|391336140|ref|XP_003742440.1|	PREDICTED: cathepsin L-like [Metaseiulus occidentalis]	330	5.00E-32	306	83	68	66.27	188	436	132	214	2	0
Contig70162	624	gi|585702294|ref|XP_006823042.1|	PREDICTED: N-acylethanolamine-hydrolyzing acid amidase-like [Saccoglossus kowalevskii]	370	4.00E-23	247	84	58	59.52	194	442	224	307	2	0
Contig70228	492	gi|391339621|ref|XP_003744146.1|	PREDICTED: solute carrier family 2, facilitated glucose transporter member 1-like isoform 1 [Metaseiulus occidentalis]	551	8.00E-07	124	32	29	71.88	384	289	15	46	-1	0
Contig70324	417	gi|390335547|ref|XP_794076.3|	PREDICTED: alpha-mannosidase 2-like, partial [Strongylocentrotus purpuratus]	432	4.00E-35	330	61	56	83.61	267	85	371	431	-1	0
Contig70357	326	gi|17562946|ref|NP_506031.1|	Protein GANA-1 [Caenorhabditis elegans]	451	1.00E-18	209	87	57	48.28	232	2	19	105	-2	0
Contig70389	366	gi|390339748|ref|XP_003725081.1|	PREDICTED: serine/threonine-protein kinase B-raf isoform 1 [Strongylocentrotus purpuratus]	760	3.00E-17	202	63	43	60.32	150	338	437	499	3	0
Contig70533	373	gi|675871682|ref|XP_009021401.1|	hypothetical protein HELRODRAFT_113249 [Helobdella robusta]	375	2.00E-18	206	41	40	97.56	125	3	158	198	-3	0
Contig70600	819	gi|665809762|ref|XP_008553263.1|	PREDICTED: uncharacterized protein LOC103575312 [Microplitis demolitor]	536	9.00E-16	200	99	61	38.38	5	301	348	446	2	0
Contig70616	416	gi|585706167|ref|XP_006823770.1|	PREDICTED: probable E3 ubiquitin-protein ligase HERC1-like [Saccoglossus kowalevskii]	5005	6.00E-61	534	113	109	84.96	415	77	524	636	-2	0
Contig70633	421	gi|585661360|ref|XP_006816551.1|	PREDICTED: ribosome biogenesis protein BMS1 homolog [Saccoglossus kowalevskii]	1323	1.00E-45	419	114	92	66.67	395	54	1088	1201	-3	0
Contig70665	539	gi|524877675|ref|XP_005095535.1|	PREDICTED: annulin-like [Aplysia californica]	789	3.00E-27	209	99	57	46.46	314	18	467	562	-1	0
Contig70699	1019	gi|391340220|ref|XP_003744442.1|	PREDICTED: serine/threonine-protein kinase DCLK2-like [Metaseiulus occidentalis]	584	7.00E-44	416	80	80	97.5	2	241	505	584	2	0
Contig70717	702	gi|156359953|ref|XP_001625027.1|	predicted protein [Nematostella vectensis]	959	9.00E-17	208	135	72	34.07	299	697	515	649	2	0
Contig70789	334	gi|662213378|ref|XP_008480473.1|	PREDICTED: leishmanolysin-like peptidase [Diaphorina citri]	543	7.00E-26	185	43	35	76.74	3	131	408	450	3	0
Contig70986	457	gi|156400019|ref|XP_001638798.1|	predicted protein [Nematostella vectensis]	420	2.00E-16	197	135	77	31.85	456	52	271	405	-2	0
Contig71037	445	gi|662214179|ref|XP_008480909.1|	PREDICTED: uncharacterized protein LOC103517646 [Diaphorina citri]	604	3.00E-11	159	114	62	32.46	414	88	37	149	-2	0
Contig71119	377	gi|585674257|ref|XP_006818572.1|	PREDICTED: ankyrin repeat and SOCS box protein 13-like [Saccoglossus kowalevskii]	259	1.00E-17	198	63	46	57.14	251	63	45	107	-1	0
Contig71221	491	gi|675860394|ref|XP_009015757.1|	hypothetical protein HELRODRAFT_186384 [Helobdella robusta]	562	4.00E-19	219	144	75	36.11	51	482	267	402	3	0
Contig71292	349	gi|675850736|ref|XP_009010928.1|	hypothetical protein HELRODRAFT_190127 [Helobdella robusta]	1309	1.00E-15	191	45	39	73.33	213	347	1213	1257	3	0
Contig71342	318	gi|390362349|ref|XP_001197373.2|	PREDICTED: aromatic-L-amino-acid decarboxylase-like [Strongylocentrotus purpuratus]	440	8.00E-07	121	28	24	71.43	316	233	271	298	-3	0
Contig71736	383	gi|585678960|ref|XP_006819429.1|	PREDICTED: nuclear factor erythroid 2-related factor 1-like isoform X2 [Saccoglossus kowalevskii]	743	1.00E-11	161	101	58	38.61	18	305	21	119	3	0
Contig71752	375	gi|291225499|ref|XP_002732734.1|	PREDICTED: probable peptidyl-tRNA hydrolase-like [Saccoglossus kowalevskii]	228	2.00E-06	115	100	44	30	35	334	146	213	2	0
Contig71768	323	gi|585713732|ref|XP_006825139.1|	PREDICTED: adenylate cyclase type 2-like [Saccoglossus kowalevskii]	1045	6.00E-06	115	37	27	56.76	53	163	920	956	2	0
Contig71849	350	gi|585694792|ref|XP_006821890.1|	PREDICTED: LOW QUALITY PROTEIN: paired amphipathic helix protein Sin3a [Saccoglossus kowalevskii]	1216	6.00E-11	155	112	56	33.04	17	271	1035	1142	2	0
Contig71916	328	gi|156340398|ref|XP_001620440.1|	hypothetical protein NEMVEDRAFT_v1g148151, partial [Nematostella vectensis]	240	6.00E-20	213	73	52	58.9	50	265	147	219	2	0
Contig71949	380	gi|391338778|ref|XP_003743732.1|	PREDICTED: phospholipase DDHD2 [Metaseiulus occidentalis]	784	9.00E-77	634	126	120	93.65	3	380	530	655	3	0
Contig72016	400	gi|391333824|ref|XP_003741310.1|	PREDICTED: uncharacterized protein C19orf52-like [Metaseiulus occidentalis]	205	8.00E-64	510	133	118	76.69	1	399	6	138	1	0
Contig72032	643	gi|391343420|ref|XP_003746008.1|	PREDICTED: serine/threonine-protein phosphatase PGAM5, mitochondrial-like [Metaseiulus occidentalis]	278	2.00E-116	874	212	178	75.47	3	638	67	277	3	0
Contig72180	369	gi|585651205|ref|XP_006814707.1|	PREDICTED: LOW QUALITY PROTEIN: protein furry homolog [Saccoglossus kowalevskii]	2908	3.00E-09	143	56	38	42.86	192	359	2582	2637	3	0
Contig72196	310	gi|156408183|ref|XP_001641736.1|	predicted protein, partial [Nematostella vectensis]	171	2.00E-06	112	53	34	41.51	157	2	85	137	-1	0
Contig72212	377	gi|585651412|ref|XP_006814740.1|	PREDICTED: uncharacterized protein LOC102801077 [Saccoglossus kowalevskii]	326	6.00E-18	202	92	57	43.48	51	323	127	217	3	0
Contig72229	440	gi|390334826|ref|XP_781548.2|	PREDICTED: ankyrin repeat and LEM domain-containing protein 1-like [Strongylocentrotus purpuratus]	782	8.00E-22	239	115	62	42.61	436	92	644	726	-2	0
Contig72310	368	gi|156394469|ref|XP_001636848.1|	predicted protein [Nematostella vectensis]	1677	7.00E-13	142	42	33	61.9	339	214	470	511	-3	0
Contig72359	341	gi|449668840|ref|XP_002162614.2|	PREDICTED: uncharacterized protein LOC100198865 [Hydra vulgaris]	1289	2.00E-07	128	45	29	46.67	191	57	612	654	-1	0
Contig72375	486	gi|449676412|ref|XP_002157889.2|	PREDICTED: endoplasmic reticulum mannosyl-oligosaccharide 1,2-alpha-mannosidase-like [Hydra vulgaris]	646	2.00E-33	247	67	50	64.18	21	221	467	533	3	0
Contig72409	328	gi|390343041|ref|XP_003725784.1|	PREDICTED: zinc finger protein 236 [Strongylocentrotus purpuratus]	1918	3.00E-07	126	38	27	55.26	328	215	208	245	-1	0
Contig72524	427	gi|524871936|ref|XP_005092738.1|	PREDICTED: DENN domain-containing protein 4C-like [Aplysia californica]	1999	5.00E-21	234	59	48	69.49	275	99	198	256	-3	0
Contig72592	314	gi|662219154|ref|XP_008483643.1|	PREDICTED: heat shock protein 70 A1-like, partial [Diaphorina citri]	131	2.00E-41	351	87	76	71.26	51	311	3	89	3	0
Contig72608	412	gi|645015869|ref|XP_001601386.2|	PREDICTED: 40S ribosomal protein S29 [Nasonia vitripennis]	102	2.00E-22	225	55	48	70.91	69	233	46	100	3	0
Contig72672	459	gi|498949037|ref|XP_004522790.1|	PREDICTED: protein PET100 homolog, mitochondrial-like [Ceratitis capitata]	82	2.00E-23	232	78	56	56.41	379	146	1	78	-3	0
Contig72705	393	gi|676478379|ref|XP_009061410.1|	hypothetical protein LOTGIDRAFT_126969 [Lottia gigantea]	585	2.00E-09	143	102	56	37.25	373	104	460	561	-3	0
Contig72721	354	gi|157137737|ref|XP_001657157.1|	histone h2a [Aedes aegypti]	124	6.00E-26	249	55	53	94.55	190	354	1	54	1	0
Contig72737	447	gi|557772222|ref|XP_005185769.1|	PREDICTED: neuropeptide F receptor-like [Musca domestica]	607	1.00E-31	309	129	81	43.41	44	430	89	216	2	0
Contig72753	382	gi|572280489|ref|XP_006614563.1|	PREDICTED: PAB-dependent poly(A)-specific ribonuclease subunit 2-like isoform X3 [Apis dorsata]	1300	2.00E-18	212	99	63	44.44	47	340	308	404	2	0
Contig72843	713	gi|498941222|ref|XP_004521526.1|	PREDICTED: LOW QUALITY PROTEIN: putative ATP-dependent RNA helicase DHX33-like [Ceratitis capitata]	773	9.00E-14	183	63	43	52.38	524	712	92	154	2	0
Contig73059	337	gi|328704791|ref|XP_003242604.1|	PREDICTED: zinc finger protein 271-like [Acyrthosiphon pisum]	339	1.00E-39	355	110	84	59.09	4	333	80	189	1	0
Contig73222	430	gi|645035175|ref|XP_008209102.1|	PREDICTED: WD repeat-containing protein 44 isoform X1 [Nasonia vitripennis]	1045	2.00E-10	153	33	32	87.88	429	331	313	345	-2	0
Contig73404	472	gi|391343982|ref|XP_003746284.1|	PREDICTED: uncharacterized protein LOC100901931 [Metaseiulus occidentalis]	122	4.00E-31	287	123	79	52.85	425	60	3	122	-3	0
Contig73437	435	gi|391343380|ref|XP_003745989.1|	PREDICTED: long-chain-fatty-acid--CoA ligase 3-like [Metaseiulus occidentalis]	963	4.00E-82	680	139	134	92.81	2	418	451	588	2	0
Contig73633	479	gi|390358247|ref|XP_003729214.1|	PREDICTED: uncharacterized protein LOC755078 [Strongylocentrotus purpuratus]	934	8.00E-23	249	157	88	35.67	9	476	297	442	3	0
Contig73716	353	gi|242018507|ref|XP_002429716.1|	conserved hypothetical protein [Pediculus humanus corporis]	1604	6.00E-09	139	94	46	38.3	10	291	832	897	1	0
Contig73782	405	gi|391330981|ref|XP_003739929.1|	PREDICTED: eukaryotic translation initiation factor 4E-like [Metaseiulus occidentalis]	332	6.00E-82	641	135	126	83.7	405	1	183	317	-1	0
Contig73815	909	gi|391345263|ref|XP_003746909.1|	PREDICTED: electron transfer flavoprotein subunit alpha, mitochondrial-like [Metaseiulus occidentalis]	314	3.00E-143	1064	224	214	93.3	673	2	36	259	-3	0
Contig73833	566	gi|391346950|ref|XP_003747728.1|	PREDICTED: uncharacterized protein LOC100906896 [Metaseiulus occidentalis]	686	2.00E-72	608	184	139	63.04	565	14	322	505	-2	0
Contig73851	932	gi|391331812|ref|XP_003740336.1|	PREDICTED: uncharacterized protein LOC100905126 [Metaseiulus occidentalis]	566	6.00E-33	332	305	138	30.82	36	887	97	396	3	0
Contig73901	568	gi|391347185|ref|XP_003747845.1|	PREDICTED: uncharacterized protein LOC100899626 [Metaseiulus occidentalis]	1416	2.00E-62	549	184	140	57.07	9	560	981	1164	3	0
Contig73917	801	gi|209693468|ref|NP_001129420.1|	ribosomal protein L15 [Acyrthosiphon pisum]	204	3.00E-145	1062	204	203	99.51	106	717	1	204	1	0
Contig73933	578	gi|328708622|ref|XP_003243749.1|	PREDICTED: muscle LIM protein Mlp84B-like [Acyrthosiphon pisum]	496	4.00E-46	416	99	94	93.94	508	212	1	99	-2	0
Contig73965	478	gi|391324923|ref|XP_003736991.1|	PREDICTED: heterogeneous nuclear ribonucleoprotein Q [Metaseiulus occidentalis]	558	5.00E-106	823	159	157	98.74	477	1	314	470	-2	0
Contig74015	315	gi|391345622|ref|XP_003747084.1|	PREDICTED: protein fem-1 homolog C-like [Metaseiulus occidentalis]	642	2.00E-35	333	96	76	69.79	2	274	548	642	2	0
Contig74031	904	gi|209915543|ref|NP_001129593.1|	ribosomal protein S3A [Acyrthosiphon pisum]	266	0	1407	266	266	100	798	1	1	266	-2	0
Contig74049	440	gi|391334634|ref|XP_003741707.1|	PREDICTED: nuclear cap-binding protein subunit 1-like isoform 2 [Metaseiulus occidentalis]	758	9.00E-92	739	146	145	93.84	1	438	586	731	1	0
Contig74066	1126	gi|391332160|ref|XP_003740505.1|	PREDICTED: uncharacterized protein LOC100908302 [Metaseiulus occidentalis]	317	2.00E-156	1159	317	259	72.24	33	971	1	316	3	0
Contig74099	562	gi|240849179|ref|NP_001155695.1|	proteasome subunit alpha type-like [Acyrthosiphon pisum]	252	4.00E-121	899	164	164	100	494	3	1	164	-3	0
Contig74131	398	gi|391344503|ref|XP_003746537.1|	PREDICTED: uncharacterized protein LOC100904481 [Metaseiulus occidentalis]	141	5.00E-13	162	132	67	33.33	3	395	8	135	3	0
Contig74165	533	gi|391345702|ref|XP_003747123.1|	PREDICTED: histidine triad nucleotide-binding protein 2, mitochondrial-like [Metaseiulus occidentalis]	163	3.00E-81	626	151	140	87.42	532	80	13	163	-2	0
Contig74182	458	gi|391333784|ref|XP_003741290.1|	PREDICTED: UBX domain-containing protein 7-like [Metaseiulus occidentalis]	429	2.00E-101	781	152	151	91.45	3	458	132	283	3	0
Contig74198	1453	gi|391331200|ref|XP_003740038.1|	PREDICTED: protein LSM14 homolog B-B-like [Metaseiulus occidentalis]	330	7.00E-176	1300	329	283	76.9	1386	406	5	324	-2	0
Contig74214	406	gi|187129222|ref|NP_001119661.1|	ribosomal protein L34 [Acyrthosiphon pisum]	120	1.00E-70	548	109	108	98.17	78	404	1	109	3	0
Contig74231	1871	gi|391345855|ref|XP_003747198.1|	PREDICTED: low-density lipoprotein receptor-related protein 2-like [Metaseiulus occidentalis]	1692	0	1739	590	418	54.41	3	1736	1101	1689	3	0
Contig74247	921	gi|391333083|ref|XP_003740952.1|	PREDICTED: uncharacterized protein LOC100909114 [Metaseiulus occidentalis]	216	9.00E-12	164	163	76	30.67	769	281	8	158	-3	0
Contig74311	614	gi|391335601|ref|XP_003742178.1|	PREDICTED: zinc finger protein 567-like [Metaseiulus occidentalis]	269	6.00E-65	530	185	133	55.68	60	614	11	192	3	0
Contig74377	931	gi|641673422|ref|XP_008186329.1|	PREDICTED: peroxiredoxin 1 [Acyrthosiphon pisum]	193	2.00E-139	1028	193	192	98.96	802	224	1	193	-1	0
Contig74393	384	gi|391336902|ref|XP_003742815.1|	PREDICTED: mitochondrial import inner membrane translocase subunit Tim9 B-like [Metaseiulus occidentalis]	99	7.00E-49	401	84	79	89.29	253	2	8	91	-3	0
Contig74412	1377	gi|240849145|ref|NP_001155549.1|	Y-box protein Ct-p40-like [Acyrthosiphon pisum]	305	0	1496	305	301	98.03	1287	379	1	305	-1	0
Contig74461	884	gi|665812325|ref|XP_008554671.1|	PREDICTED: uncharacterized protein LOC103576295 [Microplitis demolitor]	501	7.00E-24	262	262	127	29.01	4	768	194	431	1	0
Contig74478	477	gi|391346131|ref|XP_003747332.1|	PREDICTED: uncharacterized protein LOC100905549 [Metaseiulus occidentalis]	521	1.00E-56	486	163	135	79.14	477	1	93	249	-1	0
Contig74510	2499	gi|391333413|ref|XP_003741108.1|	PREDICTED: long-chain-fatty-acid--CoA ligase 4-like [Metaseiulus occidentalis]	688	0	3043	688	626	79.07	2352	289	1	688	-1	0
Contig74577	819	gi|641671704|ref|XP_008185691.1|	PREDICTED: RNA-binding protein cabeza isoform X3 [Acyrthosiphon pisum]	445	2.00E-173	1272	274	266	97.08	8	817	113	386	2	0
Contig74609	478	gi|391343173|ref|XP_003745887.1|	PREDICTED: RNA and export factor-binding protein 2-like [Metaseiulus occidentalis]	257	7.00E-34	316	93	85	90.32	280	2	1	92	-1	0
Contig74641	473	gi|193624670|ref|XP_001943276.1|	PREDICTED: probable 26S proteasome non-ATPase regulatory subunit 3 [Acyrthosiphon pisum]	491	1.00E-106	821	157	156	98.73	471	1	234	390	-3	0
Contig74657	320	gi|391329656|ref|XP_003739285.1|	PREDICTED: nostrin-like [Metaseiulus occidentalis]	546	1.00E-34	324	70	65	85.71	292	83	475	544	-2	0
Contig74674	610	gi|391338894|ref|XP_003743790.1|	PREDICTED: transcription initiation factor TFIID subunit 10-like [Metaseiulus occidentalis]	120	1.00E-60	489	120	113	82.5	120	479	1	120	3	0
Contig74690	633	gi|641662274|ref|XP_008182184.1|	PREDICTED: eukaryotic translation initiation factor 3 subunit C [Acyrthosiphon pisum]	913	8.00E-146	1122	210	207	98.57	631	2	699	907	-3	0
Contig74724	376	gi|648216142|ref|NP_001280395.1|	clathrin light chain [Acyrthosiphon pisum]	197	1.00E-60	487	99	96	95.96	79	375	1	99	1	0
Contig74740	402	gi|391337930|ref|XP_003743317.1|	PREDICTED: replication factor C subunit 2-like [Metaseiulus occidentalis]	322	7.00E-50	426	80	80	100	241	2	1	80	-3	0
Contig74757	360	gi|391343970|ref|XP_003746278.1|	PREDICTED: glutathione S-transferase omega-1-like [Metaseiulus occidentalis]	234	4.00E-64	513	120	108	81.67	2	358	56	175	2	0
Contig74842	1124	gi|391348037|ref|XP_003748258.1|	PREDICTED: 3-hydroxyacyl-CoA dehydratase 2-like [Metaseiulus occidentalis]	224	1.00E-135	1013	224	206	84.38	121	792	1	224	1	0
Contig74875	885	gi|391326334|ref|XP_003737672.1|	PREDICTED: signal transducer and activator of transcription 5B-like [Metaseiulus occidentalis]	658	9.00E-92	749	272	196	54.78	817	2	11	279	-3	0
Contig74975	581	gi|391344458|ref|XP_003746516.1|	PREDICTED: probable actin-related protein 2/3 complex subunit 2-like [Metaseiulus occidentalis]	312	1.00E-80	638	128	122	93.75	475	110	185	312	-2	0
Contig74991	1595	gi|391343279|ref|XP_003745940.1|	PREDICTED: uncharacterized protein LOC100898365 [Metaseiulus occidentalis]	827	0	2170	502	444	82.07	94	1593	1	500	1	0
Contig75024	722	gi|308455912|ref|XP_003090443.1|	hypothetical protein CRE_04406 [Caenorhabditis remanei]	75	1.00E-33	308	75	66	78.67	115	339	1	75	1	0
Contig75094	676	gi|391334304|ref|XP_003741545.1|	PREDICTED: eukaryotic peptide chain release factor GTP-binding subunit ERF3A-like [Metaseiulus occidentalis]	542	3.00E-92	737	145	145	97.24	676	242	398	542	-1	0
Contig75127	708	gi|391345172|ref|XP_003746865.1|	PREDICTED: uracil phosphoribosyltransferase homolog [Metaseiulus occidentalis]	231	4.00E-58	485	97	94	92.78	707	417	133	229	-2	0
Contig75144	429	gi|391328580|ref|XP_003738765.1|	PREDICTED: uncharacterized protein LOC100905170, partial [Metaseiulus occidentalis]	147	1.00E-55	451	106	102	92.45	112	429	3	108	1	0
Contig75177	882	gi|391332893|ref|XP_003740863.1|	PREDICTED: homocysteine-responsive endoplasmic reticulum-resident ubiquitin-like domain member 2 protein-like [Metaseiulus occidentalis]	415	1.00E-07	137	56	42	73.21	27	194	362	415	3	0
Contig75244	749	gi|391330412|ref|XP_003739654.1|	PREDICTED: probable E3 ubiquitin-protein ligase RNF144A-A-like [Metaseiulus occidentalis]	282	2.00E-172	1247	245	240	95.92	737	3	1	245	-1	0
Contig75260	1213	gi|391325988|ref|XP_003737508.1|	PREDICTED: uncharacterized protein LOC100901093 [Metaseiulus occidentalis]	197	1.00E-109	840	197	179	84.26	108	698	1	197	3	0
Contig75277	910	gi|391345863|ref|XP_003747202.1|	PREDICTED: uncharacterized protein LOC100907683 [Metaseiulus occidentalis]	365	3.00E-31	314	87	74	71.26	105	365	1	80	3	0
Contig75310	1075	gi|391339400|ref|XP_003744038.1|	PREDICTED: homer protein homolog 2-like [Metaseiulus occidentalis]	576	1.00E-71	613	166	131	72.89	498	1	372	528	-2	0
Contig75343	471	gi|585642080|ref|XP_006811126.1|	PREDICTED: muscle M-line assembly protein unc-89-like [Saccoglossus kowalevskii]	1232	5.00E-21	189	52	44	63.46	109	264	77	128	1	0
Contig75359	617	gi|241710463|ref|XP_002403461.1|	polyglutamylase, putative [Ixodes scapularis]	510	3.00E-30	302	185	111	39.46	4	534	311	489	1	0
Contig75408	501	gi|391336448|ref|XP_003742592.1|	PREDICTED: kynurenine--oxoglutarate transaminase 3-like [Metaseiulus occidentalis]	458	6.00E-89	701	135	132	97.04	3	407	324	458	3	0
Contig75443	394	gi|391343646|ref|XP_003746118.1|	PREDICTED: WD repeat-containing protein 74-like [Metaseiulus occidentalis]	330	1.00E-46	405	75	75	98.67	225	1	1	75	-2	0
Contig75460	564	gi|641652088|ref|XP_008178248.1|	PREDICTED: uncharacterized protein LOC103307755 [Acyrthosiphon pisum]	807	2.00E-07	131	52	37	48.08	9	164	141	191	3	0
Contig75510	393	gi|193647907|ref|XP_001951564.1|	PREDICTED: bleomycin hydrolase [Acyrthosiphon pisum]	456	2.00E-88	694	131	130	99.24	393	1	183	313	-1	0
Contig75526	382	gi|391332901|ref|XP_003740867.1|	PREDICTED: protein roadkill-like [Metaseiulus occidentalis]	404	2.00E-83	656	127	124	96.85	1	381	17	143	1	0
Contig75558	630	gi|391326047|ref|XP_003737537.1|	PREDICTED: sphingosine kinase 1-like [Metaseiulus occidentalis]	493	5.00E-76	623	124	122	95.16	627	256	370	493	-1	0
Contig75593	413	gi|391345259|ref|XP_003746907.1|	PREDICTED: DNA replication licensing factor mcm4-A-like [Metaseiulus occidentalis]	814	7.00E-29	291	110	67	60	331	2	1	68	-2	0
Contig75611	576	gi|391335409|ref|XP_003742086.1|	PREDICTED: 39S ribosomal protein L13, mitochondrial-like [Metaseiulus occidentalis]	185	6.00E-97	733	163	149	81.6	87	575	1	163	3	0
Contig75628	517	gi|391341528|ref|XP_003745082.1|	PREDICTED: protein spinster homolog 1-like [Metaseiulus occidentalis]	489	4.00E-55	476	110	98	83.64	330	1	1	110	-2	0
Contig75645	555	gi|391342565|ref|XP_003745588.1|	PREDICTED: choline-phosphate cytidylyltransferase B-like [Metaseiulus occidentalis]	371	6.00E-101	776	188	162	80.85	1	549	188	371	1	0
Contig75661	330	gi|585710355|ref|XP_006824531.1|	PREDICTED: cadherin EGF LAG seven-pass G-type receptor 2 [Saccoglossus kowalevskii]	3095	5.00E-17	202	53	43	58.49	171	329	2498	2550	3	0
Contig75677	542	gi|391338808|ref|XP_003743747.1|	PREDICTED: uncharacterized protein LOC100906017 [Metaseiulus occidentalis]	510	5.00E-14	181	56	44	62.5	542	375	436	491	-1	0
Contig75694	812	gi|391343552|ref|XP_003746073.1|	PREDICTED: importin-9-like [Metaseiulus occidentalis]	1026	2.00E-121	970	272	226	71.32	2	811	731	1002	2	0
Contig75711	1121	gi|391333998|ref|XP_003741396.1|	PREDICTED: disks large-associated protein 1-like [Metaseiulus occidentalis]	189	3.00E-102	788	189	170	79.37	981	415	1	189	-3	0
Contig75763	358	gi|391331263|ref|XP_003740069.1|	PREDICTED: uncharacterized protein LOC100908773 [Metaseiulus occidentalis]	444	1.00E-68	559	114	110	91.23	343	2	31	144	-1	0
Contig75812	388	gi|585662616|ref|XP_006816779.1|	PREDICTED: hepatocyte nuclear factor 1-beta-B-like [Saccoglossus kowalevskii]	438	2.00E-30	295	65	58	76.92	358	164	109	173	-1	0
Contig75845	481	gi|665789642|ref|XP_008560467.1|	PREDICTED: GATA zinc finger domain-containing protein 14-like [Microplitis demolitor]	323	3.00E-10	149	109	61	33.03	163	480	179	282	1	0
Contig75911	402	gi|390346905|ref|XP_792487.3|	PREDICTED: putative zinc finger protein 724-like [Strongylocentrotus purpuratus]	499	1.00E-31	305	134	84	47.01	401	3	314	447	-2	0
Contig75927	1073	gi|328697425|ref|XP_003240334.1|	PREDICTED: ATP-dependent RNA helicase p62-like [Acyrthosiphon pisum]	516	0	1595	298	297	99.66	89	982	219	516	2	0
Contig75960	1097	gi|391339135|ref|XP_003743908.1|	PREDICTED: F-actin-capping protein subunit beta isoforms 1 and 2-like [Metaseiulus occidentalis]	280	9.00E-99	773	154	151	94.81	1096	635	127	280	-2	0
Contig76047	682	gi|391336507|ref|XP_003742621.1|	PREDICTED: uncharacterized protein LOC100903652 [Metaseiulus occidentalis]	449	3.00E-41	383	215	124	37.67	1	645	65	279	1	0
Contig76063	811	gi|193631865|ref|XP_001946709.1|	PREDICTED: S-adenosylmethionine synthase-like isoform X2 [Acyrthosiphon pisum]	409	9.00E-105	814	154	152	98.05	350	811	1	154	2	0
Contig76112	525	gi|391347957|ref|XP_003748220.1|	PREDICTED: uncharacterized protein LOC100897220 [Metaseiulus occidentalis]	665	6.00E-66	559	175	125	64.57	523	2	61	231	-3	0
Contig76128	434	gi|449675870|ref|XP_004208504.1|	PREDICTED: uncharacterized protein LOC101240708 [Hydra vulgaris]	373	3.00E-50	433	144	108	54.86	434	3	58	201	-1	0
Contig76144	849	gi|391342448|ref|XP_003745532.1|	PREDICTED: NADH dehydrogenase [ubiquinone] flavoprotein 2, mitochondrial-like [Metaseiulus occidentalis]	238	8.00E-145	1064	238	228	88.66	818	105	1	238	-2	0
Contig76208	515	gi|242003820|ref|XP_002422874.1|	sucrase-isomaltase, intestinal, putative [Pediculus humanus corporis]	882	1.00E-15	195	157	70	35.03	493	23	640	738	-2	0
Contig76240	341	gi|641653896|ref|XP_008178978.1|	PREDICTED: uncharacterized protein LOC103308062 [Acyrthosiphon pisum]	379	2.00E-23	241	112	70	39.29	5	340	130	239	2	0
Contig76256	483	gi|391337097|ref|XP_003742910.1|	PREDICTED: probable 28S ribosomal protein S25, mitochondrial-like [Metaseiulus occidentalis]	174	3.00E-74	579	133	120	79.7	83	481	1	133	2	0
Contig76305	392	gi|241783199|ref|XP_002400718.1|	microtubule associated serine/threonine kinase, putative, partial [Ixodes scapularis]	1321	7.00E-08	132	65	45	50.77	217	23	1104	1161	-2	0
Contig76323	596	gi|641654954|ref|XP_008179408.1|	PREDICTED: V-type proton ATPase catalytic subunit A [Acyrthosiphon pisum]	614	1.00E-121	936	180	178	98.89	540	1	1	180	-3	0
Contig76339	460	gi|291241893|ref|XP_002740844.1|	PREDICTED: kelch-like protein 28-like [Saccoglossus kowalevskii]	578	5.00E-57	491	138	112	64.49	41	454	21	158	2	0
Contig76356	351	gi|193657221|ref|XP_001948152.1|	PREDICTED: small nuclear ribonucleoprotein F [Acyrthosiphon pisum]	89	1.00E-59	470	89	89	100	275	9	1	89	-2	0
Contig76373	576	gi|391345206|ref|XP_003746881.1|	PREDICTED: uncharacterized protein LOC100907436 [Metaseiulus occidentalis]	754	2.00E-47	431	127	105	69.29	19	399	628	754	1	0
Contig76423	486	gi|524882233|ref|XP_005097761.1|	PREDICTED: protein still life, isoforms C/SIF type 2-like isoform X1 [Aplysia californica]	1306	2.00E-11	162	117	61	42.74	17	364	35	142	2	0
Contig76508	420	gi|391326181|ref|XP_003737599.1|	PREDICTED: replication factor C subunit 4-like [Metaseiulus occidentalis]	320	2.00E-75	597	114	114	96.49	77	418	1	114	2	0
Contig76607	401	gi|641673813|ref|XP_008186472.1|	PREDICTED: exonuclease mut-7 homolog [Acyrthosiphon pisum]	608	6.00E-85	682	133	130	94.74	400	2	331	463	-2	0
Contig76672	566	gi|391340439|ref|XP_003744548.1|	PREDICTED: uncharacterized protein LOC100906886 [Metaseiulus occidentalis]	450	3.00E-28	285	167	105	49.1	78	563	91	254	3	0
Contig76688	782	gi|391327882|ref|XP_003738424.1|	PREDICTED: REST corepressor 2-like [Metaseiulus occidentalis]	450	0	1380	260	256	97.31	2	781	96	355	2	0
Contig76769	531	gi|391329593|ref|XP_003739255.1|	PREDICTED: ADP-dependent glucokinase-like [Metaseiulus occidentalis]	485	2.00E-109	842	173	162	90.75	530	12	313	485	-2	0
Contig76802	359	gi|391340451|ref|XP_003744554.1|	PREDICTED: F-box/WD repeat-containing protein 1A [Metaseiulus occidentalis]	521	6.00E-08	131	48	34	64.58	214	357	1	40	1	0
Contig76820	467	gi|391334985|ref|XP_003741878.1|	PREDICTED: zinc finger protein 62-like [Metaseiulus occidentalis]	672	2.00E-60	518	114	109	82.46	126	467	1	114	3	0
Contig76838	479	gi|391341805|ref|XP_003745217.1|	PREDICTED: protein regulator of cytokinesis 1-like [Metaseiulus occidentalis]	395	4.00E-86	677	161	150	81.99	478	2	210	370	-2	0
Contig76870	412	gi|662208603|ref|XP_008477860.1|	PREDICTED: tyrosine-protein phosphatase corkscrew-like [Diaphorina citri]	379	8.00E-13	112	40	28	52.5	75	194	51	90	3	0
Contig76886	472	gi|641664680|ref|XP_008183099.1|	PREDICTED: mitochondrial import inner membrane translocase subunit Tim23 isoform X1 [Acyrthosiphon pisum]	204	1.00E-108	809	156	156	100	3	470	11	166	3	0
Contig76968	490	gi|156363353|ref|XP_001626009.1|	predicted protein, partial [Nematostella vectensis]	234	6.00E-07	122	31	27	70.97	13	105	122	152	1	0
Contig77018	389	gi|391330130|ref|XP_003739517.1|	PREDICTED: steroid receptor RNA activator 1-like [Metaseiulus occidentalis]	207	3.00E-28	271	76	68	77.63	131	358	1	76	2	0
Contig77050	366	gi|391326771|ref|XP_003737885.1|	PREDICTED: solute carrier family 35 member E1 homolog [Metaseiulus occidentalis]	371	3.00E-70	565	119	115	90.76	366	10	102	220	-1	0
Contig77066	606	gi|391330118|ref|XP_003739511.1|	PREDICTED: ubiquitin-conjugating enzyme E2 variant 2-like [Metaseiulus occidentalis]	147	2.00E-59	483	108	97	82.41	3	326	40	147	3	0
Contig77098	495	gi|391329909|ref|XP_003739409.1|	PREDICTED: tudor domain-containing protein 7B-like [Metaseiulus occidentalis]	1000	7.00E-96	781	164	155	89.02	3	494	484	647	3	0
Contig77130	562	gi|328704642|ref|XP_003242556.1|	PREDICTED: protein goliath isoform X2 [Acyrthosiphon pisum]	367	2.00E-82	654	126	121	92.86	2	379	242	367	2	0
Contig77262	328	gi|391344159|ref|XP_003746370.1|	PREDICTED: dynein light chain Tctex-type 1-like [Metaseiulus occidentalis]	110	1.00E-39	338	69	67	95.65	119	325	1	69	2	0
Contig77310	415	gi|391337803|ref|XP_003743254.1|	PREDICTED: uncharacterized protein LOC100903269 [Metaseiulus occidentalis]	1436	1.00E-44	411	110	95	81.82	36	365	966	1068	3	0
Contig77328	402	gi|328703051|ref|XP_001946666.2|	PREDICTED: protein suppressor of white apricot isoform X1 [Acyrthosiphon pisum]	806	1.00E-46	420	83	82	97.59	250	2	282	364	-3	0
Contig77346	532	gi|328705559|ref|XP_001942543.2|	PREDICTED: dnaJ homolog dnj-5 [Acyrthosiphon pisum]	886	1.00E-94	769	137	137	100	1	411	750	886	1	0
Contig77362	585	gi|391327563|ref|XP_003738267.1|	PREDICTED: uncharacterized protein LOC100906912 [Metaseiulus occidentalis]	935	2.00E-129	1010	195	189	95.38	584	3	688	882	-2	0
Contig77411	406	gi|391333090|ref|XP_003740955.1|	PREDICTED: serine/threonine-protein phosphatase 4 regulatory subunit 3-like [Metaseiulus occidentalis]	1075	3.00E-61	530	133	127	89.47	404	9	709	841	-3	0
Contig77444	436	gi|193617877|ref|XP_001945658.1|	PREDICTED: uncharacterized protein LOC100165776 [Acyrthosiphon pisum]	196	3.00E-42	366	100	98	95	137	436	1	99	2	0
Contig77476	669	gi|193603376|ref|XP_001948080.1|	PREDICTED: T-complex protein 1 subunit delta [Acyrthosiphon pisum]	534	9.00E-123	940	181	181	100	1	543	354	534	1	0
Contig77508	381	gi|391343255|ref|XP_003745928.1|	PREDICTED: uncharacterized protein LOC100908882 [Metaseiulus occidentalis]	1200	7.00E-76	636	126	124	93.65	2	379	892	1017	2	0
Contig77524	613	gi|391326609|ref|XP_003737805.1|	PREDICTED: beta-1,3-galactosyltransferase 1-like [Metaseiulus occidentalis]	374	2.00E-85	675	146	135	85.62	439	2	1	146	-1	0
Contig77558	468	gi|676429398|ref|XP_009045587.1|	hypothetical protein LOTGIDRAFT_136939 [Lottia gigantea]	968	4.00E-07	127	107	51	28.97	457	161	718	817	-3	0
Contig77574	444	gi|391345956|ref|XP_003747247.1|	PREDICTED: 40S ribosomal protein S12, mitochondrial-like [Metaseiulus occidentalis]	164	1.00E-71	559	150	128	74	1	444	3	151	1	0
Contig77590	458	gi|391326781|ref|XP_003737890.1|	PREDICTED: uncharacterized protein LOC100901804 [Metaseiulus occidentalis]	260	3.00E-20	220	46	45	95.65	456	319	215	260	-3	0
Contig77623	475	gi|391325461|ref|XP_003737252.1|	PREDICTED: G2/mitotic-specific cyclin-A-like [Metaseiulus occidentalis]	324	2.00E-17	200	58	48	62.07	295	468	27	84	1	0
Contig77639	425	gi|156353856|ref|XP_001623126.1|	predicted protein [Nematostella vectensis]	703	1.00E-12	170	113	60	43.36	62	394	417	524	2	0
Contig77655	387	gi|391343785|ref|XP_003746186.1|	PREDICTED: transcription initiation factor TFIID subunit 9B-like [Metaseiulus occidentalis]	172	2.00E-53	437	91	85	90.11	278	6	1	91	-2	0
Contig77706	396	gi|391326052|ref|XP_003737539.1|	PREDICTED: COP9 signalosome complex subunit 7a-like [Metaseiulus occidentalis]	251	1.00E-40	359	84	75	78.57	253	2	1	84	-3	0
Contig77722	477	gi|328708079|ref|XP_001945902.2|	PREDICTED: serine/threonine-protein phosphatase alpha-2 isoform [Acyrthosiphon pisum]	329	1.00E-112	846	158	156	98.1	476	3	141	298	-2	0
Contig77772	503	gi|665785772|ref|XP_008549001.1|	PREDICTED: ubiquitin-conjugating enzyme E2-17 kDa [Microplitis demolitor]	147	1.00E-43	374	74	72	97.3	502	281	74	147	-2	0
Contig77789	674	gi|665811480|ref|XP_008554206.1|	PREDICTED: basement membrane-specific heparan sulfate proteoglycan core protein [Microplitis demolitor]	5044	6.00E-11	161	169	78	34.91	158	637	380	522	2	0
Contig77839	537	gi|585711308|ref|XP_006824720.1|	PREDICTED: RNA-directed DNA polymerase from mobile element jockey-like, partial [Saccoglossus kowalevskii]	434	3.00E-26	219	129	76	34.88	535	149	244	372	-3	0
Contig77887	314	gi|391348469|ref|XP_003748470.1|	PREDICTED: uncharacterized protein LOC100898525 [Metaseiulus occidentalis]	434	2.00E-53	453	104	94	87.5	313	2	137	238	-2	0
Contig77903	638	gi|641679385|ref|XP_008188537.1|	PREDICTED: FAD-dependent oxidoreductase domain-containing protein 1-like [Acyrthosiphon pisum]	505	4.00E-145	1084	211	208	92.42	636	4	216	426	-3	0
Contig77968	452	gi|391346651|ref|XP_003747583.1|	PREDICTED: RNA-binding protein with serine-rich domain 1-A-like [Metaseiulus occidentalis]	277	2.00E-102	773	150	148	96.67	452	3	82	231	-1	0
Contig78035	406	gi|391332621|ref|XP_003740731.1|	PREDICTED: uncharacterized protein LOC100897293 [Metaseiulus occidentalis]	358	2.00E-48	419	98	86	83.67	294	1	16	113	-2	0
Contig78085	504	gi|391341933|ref|XP_003745280.1|	PREDICTED: DNA topoisomerase 2-alpha-like [Metaseiulus occidentalis]	1411	1.00E-105	861	167	164	94.61	502	2	634	800	-3	0
Contig78102	379	gi|391344419|ref|XP_003746498.1|	PREDICTED: iron-sulfur cluster assembly enzyme ISCU, mitochondrial-like [Metaseiulus occidentalis]	155	2.00E-22	228	49	48	89.8	378	232	105	153	-2	0
Contig78135	503	gi|641654898|ref|XP_008179390.1|	PREDICTED: cell division cycle 20 isoform X1 [Acyrthosiphon pisum]	505	1.00E-117	897	167	166	98.2	501	1	337	503	-3	0
Contig78167	1116	gi|391337896|ref|XP_003743300.1|	PREDICTED: uncharacterized protein LOC100897742 [Metaseiulus occidentalis]	528	5.00E-141	1077	321	246	66.98	118	1077	141	457	1	0
Contig78252	344	gi|193582520|ref|XP_001943260.1|	PREDICTED: gastrula zinc finger protein XlCGF71.1-like [Acyrthosiphon pisum]	255	5.00E-72	566	114	111	94.74	342	1	124	237	-3	0
Contig78268	435	gi|391340010|ref|XP_003744339.1|	PREDICTED: zinc finger CCHC domain-containing protein 9-like [Metaseiulus occidentalis]	281	5.00E-37	337	81	72	83.95	240	1	1	81	-1	0
Contig78284	432	gi|328722856|ref|XP_001948677.2|	PREDICTED: microprocessor complex subunit DGCR8-like [Acyrthosiphon pisum]	472	1.00E-61	517	149	121	71.81	411	1	1	149	-1	0
Contig78300	534	gi|641675585|ref|XP_008187098.1|	PREDICTED: eukaryotic translation initiation factor 3 subunit E-like [Acyrthosiphon pisum]	438	2.00E-121	917	177	176	98.31	532	2	18	194	-3	0
Contig78317	566	gi|391325327|ref|XP_003737190.1|	PREDICTED: cohesin subunit SA-1 [Metaseiulus occidentalis]	1019	3.00E-26	278	181	99	43.09	566	72	830	1008	-1	0
Contig78334	445	gi|350536207|ref|NP_001233043.1|	uncharacterized protein LOC100160927 precursor [Acyrthosiphon pisum]	280	4.00E-94	718	141	139	97.16	3	425	131	271	3	0
Contig78382	423	gi|391348759|ref|XP_003748610.1|	PREDICTED: ras-related protein Rab-6A-like [Metaseiulus occidentalis]	207	4.00E-84	645	124	123	98.39	49	420	1	124	1	0
Contig78415	633	gi|641668226|ref|XP_008184380.1|	PREDICTED: heat shock protein cognate 3 isoform X1 [Acyrthosiphon pisum]	659	9.00E-145	1095	210	209	99.05	631	2	289	498	-3	0
Contig78432	533	gi|328699596|ref|XP_001950838.2|	PREDICTED: uncharacterized protein KIAA0754-like [Acyrthosiphon pisum]	387	5.00E-68	557	109	107	97.25	447	121	1	109	-3	0
Contig78496	510	gi|193716219|ref|XP_001951495.1|	PREDICTED: ATP synthase subunit e, mitochondrial-like [Acyrthosiphon pisum]	85	4.00E-52	425	85	83	94.12	413	159	1	85	-2	0
Contig78528	491	gi|193624698|ref|XP_001947073.1|	PREDICTED: renin receptor [Acyrthosiphon pisum]	332	1.00E-91	709	139	136	93.53	73	489	21	159	1	0
Contig78544	335	gi|391333624|ref|XP_003741212.1|	PREDICTED: mesoderm-specific transcript protein-like [Metaseiulus occidentalis]	351	7.00E-16	187	91	56	35.16	323	51	260	350	-1	0
Contig78576	475	gi|391340770|ref|XP_003744709.1|	PREDICTED: serrate RNA effector molecule homolog B-like [Metaseiulus occidentalis]	753	2.00E-93	752	157	145	87.26	474	4	508	664	-2	0
Contig78608	706	gi|391340733|ref|XP_003744691.1|	PREDICTED: uncharacterized protein LOC100905144 [Metaseiulus occidentalis]	775	2.00E-79	665	169	144	77.51	701	198	610	775	-3	0
Contig78641	1226	gi|391342563|ref|XP_003745587.1|	PREDICTED: proteasome activator complex subunit 3-like [Metaseiulus occidentalis]	252	3.00E-99	777	234	180	62.39	960	259	19	252	-3	0
Contig78675	349	gi|156324944|ref|XP_001618519.1|	hypothetical protein NEMVEDRAFT_v1g225049, partial [Nematostella vectensis]	623	2.00E-11	157	129	55	33.33	4	339	89	214	1	0
Contig78740	442	gi|391333961|ref|XP_003741378.1|	PREDICTED: nuclear pore complex protein Nup205 [Metaseiulus occidentalis]	1890	1.00E-86	725	147	142	93.2	1	441	1357	1503	1	0
Contig78789	490	gi|288869500|ref|NP_001165857.1|	cuticular protein analogous to peritrophins 3-B precursor [Acyrthosiphon pisum]	299	8.00E-89	687	136	133	94.12	3	410	165	299	3	0
Contig78840	493	gi|391341126|ref|XP_003744882.1|	PREDICTED: elongation factor Tu, mitochondrial-like [Metaseiulus occidentalis]	458	4.00E-109	836	163	160	95.09	3	491	35	197	3	0
Contig78872	762	gi|391340398|ref|XP_003744528.1|	PREDICTED: ribosomal protein S6 kinase beta-1-like [Metaseiulus occidentalis]	458	3.00E-87	700	157	150	87.9	760	290	300	456	-3	0
Contig78888	619	gi|391331332|ref|XP_003740103.1|	PREDICTED: E3 ubiquitin-protein ligase arih1-like isoform 1 [Metaseiulus occidentalis]	507	8.00E-145	1082	206	203	98.06	619	2	291	496	-1	0
Contig78953	432	gi|391341047|ref|XP_003744843.1|	PREDICTED: glutamyl-tRNA(Gln) amidotransferase subunit A, mitochondrial-like [Metaseiulus occidentalis]	492	4.00E-87	690	144	136	86.81	432	1	224	367	-1	0
Contig78969	482	gi|391346840|ref|XP_003747676.1|	PREDICTED: cuticle protein 10.9-like [Metaseiulus occidentalis]	146	3.00E-82	629	129	124	91.47	3	389	6	134	3	0
Contig78987	745	gi|391328217|ref|XP_003738586.1|	PREDICTED: uncharacterized protein LOC100898819 [Metaseiulus occidentalis]	618	9.00E-112	876	225	193	72	1	675	395	617	1	0
Contig79052	488	gi|391340877|ref|XP_003744761.1|	PREDICTED: cytoplasmic dynein 1 intermediate chain-like [Metaseiulus occidentalis]	671	9.00E-105	823	162	155	94.44	487	2	150	311	-2	0
Contig79068	404	gi|675857756|ref|XP_009014438.1|	hypothetical protein HELRODRAFT_92967, partial [Helobdella robusta]	54	4.00E-14	165	34	34	88.24	221	120	1	34	-1	0
Contig79084	605	gi|391325749|ref|XP_003737390.1|	PREDICTED: uncharacterized protein LOC100905652 [Metaseiulus occidentalis]	486	3.00E-13	176	62	55	79.03	408	590	85	146	3	0
Contig79117	395	gi|585649348|ref|XP_002733071.2|	PREDICTED: protein SMG7-like [Saccoglossus kowalevskii]	1124	3.00E-06	119	83	44	36.14	240	10	375	457	-3	0
Contig79167	376	gi|391339185|ref|XP_003743932.1|	PREDICTED: eukaryotic translation initiation factor 4 gamma 1-like [Metaseiulus occidentalis]	1412	4.00E-55	487	124	102	74.19	374	3	728	850	-3	0
Contig79249	375	gi|391334692|ref|XP_003741735.1|	PREDICTED: uncharacterized protein LOC100901065 [Metaseiulus occidentalis]	989	1.00E-36	348	124	91	60.48	1	372	507	629	1	0
Contig79266	791	gi|391330916|ref|XP_003739897.1|	PREDICTED: PRKR-interacting protein 1-like [Metaseiulus occidentalis]	198	1.00E-69	561	129	126	90.7	175	561	1	129	1	0
Contig79332	339	gi|391346603|ref|XP_003747562.1|	PREDICTED: nucleolar protein 56 [Metaseiulus occidentalis]	493	2.00E-68	560	110	110	96.36	3	332	264	373	3	0
Contig79396	1062	gi|390344570|ref|XP_001198959.2|	PREDICTED: uncharacterized protein LOC763089 [Strongylocentrotus purpuratus]	1141	3.00E-12	177	65	42	52.31	876	1061	7	70	3	0
Contig79477	575	gi|193620460|ref|XP_001951599.1|	PREDICTED: eukaryotic translation initiation factor 2 subunit 3 [Acyrthosiphon pisum]	468	6.00E-117	892	168	166	98.81	504	1	1	168	-3	0
Contig79494	348	gi|391347716|ref|XP_003748101.1|	PREDICTED: uncharacterized protein LOC100903576 [Metaseiulus occidentalis]	1627	4.00E-37	353	118	90	66.95	346	2	597	713	-3	0
Contig79526	488	gi|391330617|ref|XP_003739753.1|	PREDICTED: uncharacterized protein LOC100907644 [Metaseiulus occidentalis]	121	1.00E-60	484	108	100	83.33	464	141	1	108	-1	0
Contig79545	403	gi|391339869|ref|XP_003744269.1|	PREDICTED: RNA polymerase-associated protein RTF1 homolog isoform 1 [Metaseiulus occidentalis]	596	4.00E-38	354	126	109	73.02	378	1	47	169	-2	0
Contig79577	1116	gi|675881330|ref|XP_009026167.1|	hypothetical protein HELRODRAFT_86442 [Helobdella robusta]	168	3.00E-23	248	143	74	35.66	692	264	27	168	-2	0
Contig79594	411	gi|328708650|ref|XP_003243756.1|	PREDICTED: uncharacterized protein LOC100570212 [Acyrthosiphon pisum]	522	6.00E-56	454	96	90	88.54	3	290	367	462	3	0
Contig79708	370	gi|391341436|ref|XP_003745036.1|	PREDICTED: cold shock domain-containing protein E1-like [Metaseiulus occidentalis]	905	2.00E-70	593	123	116	90.24	369	1	542	664	-2	0
Contig79741	385	gi|391344770|ref|XP_003746668.1|	PREDICTED: uncharacterized protein LOC100899515 [Metaseiulus occidentalis]	565	4.00E-42	382	128	94	60.94	2	385	46	173	2	0
Contig79758	394	gi|391325798|ref|XP_003737414.1|	PREDICTED: UPF0545 protein C22orf39-like [Metaseiulus occidentalis]	144	7.00E-29	271	92	67	56.52	119	394	1	92	2	0
Contig79808	602	gi|391347298|ref|XP_003747901.1|	PREDICTED: alpha-1,3/1,6-mannosyltransferase ALG2-like [Metaseiulus occidentalis]	409	3.00E-88	697	166	146	78.92	593	96	246	409	-1	0
Contig79840	367	gi|241704658|ref|XP_002411967.1|	chr10 synaptotagmin, putative [Ixodes scapularis]	356	7.00E-11	119	32	28	59.38	56	151	209	240	2	0
Contig79890	361	gi|391342882|ref|XP_003745744.1|	PREDICTED: active breakpoint cluster region-related protein-like [Metaseiulus occidentalis]	799	1.00E-74	619	119	118	99.16	359	3	552	670	-3	0
Contig79922	551	gi|391346311|ref|XP_003747420.1|	PREDICTED: methyltransferase-like protein 21D-like [Metaseiulus occidentalis]	106	6.00E-54	441	101	92	80.2	307	5	3	103	-2	0
Contig79938	346	gi|585706966|ref|XP_006823902.1|	PREDICTED: nucleolar GTP-binding protein 1-like [Saccoglossus kowalevskii]	628	6.00E-30	198	48	42	81.25	3	146	112	159	3	0
Contig79954	367	gi|641653950|ref|XP_008178999.1|	PREDICTED: muscle M-line assembly protein unc-89 isoform X1 [Acyrthosiphon pisum]	6024	7.00E-73	622	121	120	98.35	3	365	5682	5802	3	0
Contig80085	799	gi|391335631|ref|XP_003742193.1|	PREDICTED: uncharacterized protein LOC100905428 [Metaseiulus occidentalis]	272	4.00E-07	130	57	44	35.09	632	462	24	80	-3	0
Contig80117	408	gi|391340120|ref|XP_003744393.1|	PREDICTED: ubiquitin carboxyl-terminal hydrolase 22-like [Metaseiulus occidentalis]	465	3.00E-84	668	136	129	92.65	3	407	308	443	3	0
Contig80134	389	gi|391333969|ref|XP_003741382.1|	PREDICTED: LOW QUALITY PROTEIN: chromodomain-helicase-DNA-binding protein 1-like [Metaseiulus occidentalis]	1456	6.00E-67	575	113	109	92.92	3	341	608	720	3	0
Contig80169	769	gi|391344898|ref|XP_003746731.1|	PREDICTED: zinc finger protein DPF3-like [Metaseiulus occidentalis]	470	2.00E-146	1094	236	223	91.95	61	768	1	236	1	0
Contig80202	755	gi|391342295|ref|XP_003745456.1|	PREDICTED: uncharacterized protein LOC100899927 [Metaseiulus occidentalis]	1307	6.00E-75	647	244	174	58.61	739	14	673	915	-2	0
Contig80282	482	gi|391331881|ref|XP_003740369.1|	PREDICTED: heat shock protein 75 kDa, mitochondrial-like [Metaseiulus occidentalis]	695	1.00E-101	804	160	155	93.75	481	2	306	465	-2	0
Contig80333	576	gi|391346796|ref|XP_003747654.1|	PREDICTED: uncharacterized protein LOC100907537 [Metaseiulus occidentalis]	238	2.00E-70	563	169	138	68.05	90	575	1	166	3	0
Contig80429	471	gi|391345751|ref|XP_003747147.1|	PREDICTED: ATP-binding cassette sub-family F member 2-like [Metaseiulus occidentalis]	626	2.00E-107	837	157	157	99.36	471	1	358	514	-1	0
Contig80462	612	gi|391334851|ref|XP_003741813.1|	PREDICTED: uncharacterized protein LOC100901538 [Metaseiulus occidentalis]	254	6.00E-80	629	204	158	59.31	595	5	1	204	-3	0
Contig80479	328	gi|675852532|ref|XP_009011826.1|	hypothetical protein HELRODRAFT_156380 [Helobdella robusta]	98	3.00E-29	268	78	66	67.95	67	300	5	82	1	0
Contig80495	576	gi|391347981|ref|XP_003748232.1|	PREDICTED: uncharacterized protein LOC100899155 [Metaseiulus occidentalis]	379	7.00E-38	353	186	113	37.63	4	558	163	345	1	0
Contig80529	419	gi|391325076|ref|XP_003737066.1|	PREDICTED: uncharacterized protein LOC100900003 [Metaseiulus occidentalis]	496	8.00E-08	130	110	51	31.82	97	414	236	345	1	0
Contig80578	447	gi|391348183|ref|XP_003748330.1|	PREDICTED: uncharacterized protein LOC100902239 [Metaseiulus occidentalis]	301	2.00E-66	537	149	120	67.79	1	447	148	296	1	0
Contig80610	354	gi|391337570|ref|XP_003743140.1|	PREDICTED: glycerophosphocholine phosphodiesterase GPCPD1-like [Metaseiulus occidentalis]	692	2.00E-54	471	116	102	75.86	353	24	579	692	-2	0
Contig80678	508	gi|391348129|ref|XP_003748304.1|	PREDICTED: uncharacterized protein LOC100898335 [Metaseiulus occidentalis]	227	2.00E-32	305	119	85	52.1	36	392	94	211	3	0
Contig80711	434	gi|391338211|ref|XP_003743454.1|	PREDICTED: macrophage migration inhibitory factor homolog [Metaseiulus occidentalis]	115	8.00E-52	423	115	96	73.04	380	36	1	115	-1	0
Contig80809	424	gi|391326079|ref|XP_003737552.1|	PREDICTED: serine palmitoyltransferase 2-like [Metaseiulus occidentalis]	534	3.00E-84	673	131	130	96.18	422	30	404	534	-3	0
Contig80858	403	gi|684370117|ref|XP_009163356.1|	hypothetical protein T265_01131 [Opisthorchis viverrini]	2543	6.00E-08	133	51	34	52.94	262	116	2021	2071	-1	0
Contig80874	371	gi|524902738|ref|XP_005107596.1|	PREDICTED: uncharacterized protein LOC101864176 isoform X7 [Aplysia californica]	920	2.00E-13	174	62	39	53.23	367	185	380	441	-2	0
Contig80907	408	gi|391343026|ref|XP_003745816.1|	PREDICTED: WD repeat-containing protein 91-like [Metaseiulus occidentalis]	239	2.00E-46	397	77	76	93.51	232	2	1	77	-3	0
Contig80941	444	gi|391330657|ref|XP_003739771.1|	PREDICTED: transcription elongation factor SPT6, partial [Metaseiulus occidentalis]	1523	4.00E-89	740	147	144	94.56	2	442	1110	1256	2	0
Contig80957	377	gi|391333949|ref|XP_003741372.1|	PREDICTED: dnaJ homolog subfamily C member 3-like [Metaseiulus occidentalis]	487	6.00E-77	619	125	118	91.2	375	1	162	286	-3	0
Contig81092	538	gi|242025620|ref|XP_002433222.1|	Acetylcholinesterase 1 precursor, putative [Pediculus humanus corporis]	913	3.00E-09	144	33	28	78.79	2	100	388	420	2	0
Contig81161	895	gi|312087030|ref|XP_003145309.1|	DnaJ protein [Loa loa]	219	1.00E-20	230	188	98	36.17	1	531	38	217	1	0
Contig81194	634	gi|391340668|ref|XP_003744660.1|	PREDICTED: uncharacterized protein LOC100900269 [Metaseiulus occidentalis]	288	1.00E-30	300	174	101	44.25	528	28	130	288	-2	0
Contig81325	374	gi|390365647|ref|XP_003730865.1|	PREDICTED: uncharacterized protein LOC100888013 [Strongylocentrotus purpuratus]	415	2.00E-19	216	123	68	43.9	366	1	207	326	-3	0
Contig81341	347	gi|391343322|ref|XP_003745961.1|	PREDICTED: uncharacterized protein LOC100901645 [Metaseiulus occidentalis]	1253	2.00E-06	118	56	44	60.71	180	344	613	668	3	0
Contig81507	414	gi|391338342|ref|XP_003743518.1|	PREDICTED: LOW QUALITY PROTEIN: membrane-associated guanylate kinase, WW and PDZ domain-containing protein 2-like [Metaseiulus occidentalis]	1283	4.00E-15	189	36	36	100	2	109	1233	1268	2	0
Contig81524	379	gi|391348688|ref|XP_003748576.1|	PREDICTED: GRAM domain-containing protein 4-like [Metaseiulus occidentalis]	587	8.00E-62	522	116	112	91.38	3	350	236	351	3	0
Contig81540	304	gi|675886286|ref|XP_009028645.1|	hypothetical protein HELRODRAFT_89197 [Helobdella robusta]	441	4.00E-12	160	40	35	72.5	189	70	1	40	-2	0
Contig81608	408	gi|391329307|ref|XP_003739116.1|	PREDICTED: uncharacterized protein LOC100900908 [Metaseiulus occidentalis]	504	4.00E-41	375	117	96	65.81	407	57	17	131	-2	0
Contig81624	370	gi|391336342|ref|XP_003742540.1|	PREDICTED: latent-transforming growth factor beta-binding protein 4-like [Metaseiulus occidentalis]	866	1.00E-23	251	124	71	45.16	368	3	31	153	-3	0
Contig81658	620	gi|662208655|ref|XP_008477889.1|	PREDICTED: structural maintenance of chromosomes protein 5-like [Diaphorina citri]	255	4.00E-14	178	128	72	30.47	619	236	33	160	-2	0
Contig81755	397	gi|391330948|ref|XP_003739913.1|	PREDICTED: membrane-associated protein Hem-like [Metaseiulus occidentalis]	1141	2.00E-83	690	131	130	98.47	3	395	328	458	3	0
Contig81806	494	gi|391338342|ref|XP_003743518.1|	PREDICTED: LOW QUALITY PROTEIN: membrane-associated guanylate kinase, WW and PDZ domain-containing protein 2-like [Metaseiulus occidentalis]	1283	5.00E-95	781	164	157	90.24	1	492	630	793	1	0
Contig81839	414	gi|328709337|ref|XP_003243934.1|	PREDICTED: protein phosphatase PP2A 55 kDa regulatory subunit isoform X3 [Acyrthosiphon pisum]	443	3.00E-72	585	109	108	99.08	412	86	230	338	-3	0
Contig81856	511	gi|391338265|ref|XP_003743480.1|	PREDICTED: proteasome maturation protein-like [Metaseiulus occidentalis]	128	8.00E-75	580	128	116	80.47	85	468	1	128	1	0
Contig81923	536	gi|391341706|ref|XP_003745168.1|	PREDICTED: U3 small nucleolar ribonucleoprotein protein MPP10-like [Metaseiulus occidentalis]	548	2.00E-50	446	179	129	56.98	536	3	7	184	-1	0
Contig81972	423	gi|391346346|ref|XP_003747437.1|	PREDICTED: trafficking protein particle complex subunit 11-like [Metaseiulus occidentalis]	1102	1.00E-74	627	140	128	80.71	421	2	662	801	-3	0
Contig82021	462	gi|391331828|ref|XP_003740344.1|	PREDICTED: serpin B10-like [Metaseiulus occidentalis]	411	2.00E-26	268	144	92	38.19	432	7	4	147	-1	0
Contig82085	451	gi|391333129|ref|XP_003740974.1|	PREDICTED: BTB/POZ domain-containing protein 9-like [Metaseiulus occidentalis]	569	4.00E-27	277	147	88	46.26	26	451	56	202	2	0
Contig82118	465	gi|390341006|ref|XP_782119.2|	PREDICTED: DNA topoisomerase 3-alpha [Strongylocentrotus purpuratus]	1058	2.00E-26	276	156	92	40.38	461	3	197	344	-2	0
Contig82134	393	gi|391330926|ref|XP_003739902.1|	PREDICTED: myeloma-overexpressed gene 2 protein homolog [Metaseiulus occidentalis]	73	1.00E-28	264	60	56	90	314	135	1	60	-2	0
Contig82168	369	gi|391345582|ref|XP_003747064.1|	PREDICTED: smoothened homolog [Metaseiulus occidentalis]	836	8.00E-61	521	123	105	73.98	1	369	142	264	1	0
Contig82284	451	gi|291237963|ref|XP_002738902.1|	PREDICTED: protein phosphatase 1H-like [Saccoglossus kowalevskii]	499	5.00E-08	132	45	35	53.33	271	405	286	330	1	0
Contig82332	460	gi|391336705|ref|XP_003742719.1|	PREDICTED: BTB/POZ domain-containing protein 9-like [Metaseiulus occidentalis]	605	5.00E-22	240	153	91	35.95	3	455	185	332	3	0
Contig82620	619	gi|391330907|ref|XP_003739893.1|	PREDICTED: FACT complex subunit SSRP1-like, partial [Metaseiulus occidentalis]	224	5.00E-113	845	184	170	83.7	1	552	43	224	1	0
Contig83045	418	gi|391326411|ref|XP_003737710.1|	PREDICTED: cytoplasmic FMR1-interacting protein-like [Metaseiulus occidentalis]	1270	1.00E-91	753	139	139	99.28	1	417	955	1093	1	0
Contig83161	516	gi|391332090|ref|XP_003740471.1|	PREDICTED: uncharacterized protein LOC100902826 [Metaseiulus occidentalis]	1069	3.00E-80	672	171	142	73.1	515	3	774	944	-2	0
Contig83310	538	gi|193613274|ref|XP_001942516.1|	PREDICTED: death-associated protein kinase related-like [Acyrthosiphon pisum]	751	5.00E-14	182	42	36	85.71	411	536	128	169	3	0
Contig83378	627	gi|391346362|ref|XP_003747445.1|	PREDICTED: cell division cycle 7-related protein kinase-like [Metaseiulus occidentalis]	470	2.00E-122	930	208	186	81.25	626	3	89	296	-2	0
Contig83533	330	gi|391330640|ref|XP_003739764.1|	PREDICTED: DNA-directed RNA polymerase I subunit RPA2 [Metaseiulus occidentalis]	1151	8.00E-63	540	110	105	86.36	330	1	109	218	-1	0
Contig83585	362	gi|391347022|ref|XP_003747764.1|	PREDICTED: probable protein phosphatase 2C T23F11.1-like [Metaseiulus occidentalis]	437	4.00E-43	385	70	70	100	153	362	1	70	3	0
Contig83782	399	gi|391328026|ref|XP_003738494.1|	PREDICTED: E3 ubiquitin-protein ligase Bre1-like [Metaseiulus occidentalis]	906	2.00E-79	657	132	129	95.45	3	398	83	214	3	0
Contig83899	537	gi|391325285|ref|XP_003737169.1|	PREDICTED: phospholipase A-2-activating protein-like [Metaseiulus occidentalis]	775	7.00E-68	577	123	113	88.62	457	89	1	120	-3	0
Contig84277	414	gi|241999206|ref|XP_002434246.1|	uridine 5'-monophosphate synthase, putative [Ixodes scapularis]	379	2.00E-39	358	102	80	64.71	308	3	4	105	-2	0
Contig84523	393	gi|391335247|ref|XP_003742007.1|	PREDICTED: ATP-dependent RNA helicase DDX39A-like [Metaseiulus occidentalis]	389	1.00E-63	523	130	114	71.54	4	393	97	226	1	0
Contig84997	461	gi|391337882|ref|XP_003743293.1|	PREDICTED: uncharacterized protein LOC100909020 [Metaseiulus occidentalis]	295	4.00E-41	367	143	103	58.04	30	458	118	259	3	0
Contig85013	564	gi|391330578|ref|XP_003739735.1|	PREDICTED: pyruvate kinase muscle isozyme-like isoform 2 [Metaseiulus occidentalis]	509	1.00E-112	866	177	171	91.53	532	2	1	177	-3	0
Contig85047	406	gi|391325303|ref|XP_003737178.1|	PREDICTED: probable complex I intermediate-associated protein 30, mitochondrial-like [Metaseiulus occidentalis]	290	1.00E-50	428	133	99	60.15	404	6	50	182	-3	0
Contig85178	374	gi|156318671|ref|XP_001618092.1|	hypothetical protein NEMVEDRAFT_v1g155784, partial [Nematostella vectensis]	87	2.00E-11	148	85	49	40	274	26	1	85	-2	0
Contig85226	475	gi|391344819|ref|XP_003746692.1|	PREDICTED: probable dolichyl pyrophosphate Glc1Man9GlcNAc2 alpha-1,3-glucosyltransferase-like [Metaseiulus occidentalis]	500	2.00E-78	633	145	132	82.07	436	2	1	144	-1	0
Contig85390	445	gi|391335740|ref|XP_003742247.1|	PREDICTED: DNA-directed RNA polymerase II subunit RPB1-like [Metaseiulus occidentalis]	1842	4.00E-92	764	148	147	97.97	2	445	1443	1590	2	0
Second_Contig75	4249	gi|644991742|ref|XP_008202661.1|	PREDICTED: vacuolar protein sorting-associated protein 13A isoform X3 [Nasonia vitripennis]	3300	0	2858	831	650	61.85	4248	1765	2411	3238	-2	0
Second_Contig91	330	gi|328703747|ref|XP_001949206.2|	PREDICTED: organic solute transporter alpha-like protein [Acyrthosiphon pisum]	406	2.00E-17	198	97	54	43.3	320	30	312	396	-2	0
Second_Contig123	3653	gi|572310572|ref|XP_006621040.1|	PREDICTED: uncharacterized protein CG43427-like, partial [Apis dorsata]	580	9.00E-89	781	566	335	42.76	3577	1949	57	578	-2	0
Second_Contig139	2996	gi|158287397|ref|XP_309435.4|	AGAP011207-PA, partial [Anopheles gambiae str. PEST]	486	3.00E-121	993	461	285	43.17	2684	1311	31	484	-1	0
Second_Contig155	6375	gi|572298198|ref|XP_006615259.1|	PREDICTED: lysine-specific demethylase lid-like isoform X1 [Apis dorsata]	1643	0	2331	653	504	67.08	16	1878	153	773	1	0
Second_Contig171	2590	gi|645003902|ref|XP_001607472.3|	PREDICTED: flocculation protein FLO11 isoform X2 [Nasonia vitripennis]	1192	0	1450	434	315	62.44	1258	2541	796	1187	1	0
Second_Contig187	8743	gi|383851959|ref|XP_003701498.1|	PREDICTED: ero1-like protein-like [Megachile rotundata]	471	0	1544	463	360	64.79	3472	2105	16	471	-1	0
Second_Contig219	2145	gi|91092348|ref|XP_971306.1|	PREDICTED: uncharacterized protein LOC659947 isoform X1 [Tribolium castaneum]	426	0	1581	446	346	67.94	308	1630	19	426	2	0
Second_Contig251	3963	gi|665784890|ref|XP_008544295.1|	PREDICTED: pleckstrin homology domain-containing family J member 1-like [Microplitis demolitor]	189	7.00E-56	506	190	132	51.58	1772	1209	1	176	-2	0
Second_Contig267	3285	gi|91087963|ref|XP_972974.1|	PREDICTED: uncharacterized protein LOC661735 [Tribolium castaneum]	891	0	2421	606	493	72.44	2829	1027	35	603	-1	0
Second_Contig283	2211	gi|189240709|ref|XP_001813711.1|	PREDICTED: acyl-CoA synthetase family member 2, mitochondrial [Tribolium castaneum]	575	3.00E-155	1212	483	328	45.55	1689	244	11	490	-1	0
Second_Contig299	1578	gi|156347581|ref|XP_001621680.1|	hypothetical protein NEMVEDRAFT_v1g40279, partial [Nematostella vectensis]	423	3.00E-14	194	134	88	37.31	1477	1085	78	211	-3	0
First_Contig12	9058	gi|665790343|ref|XP_008560854.1|	PREDICTED: semaphorin-1A [Microplitis demolitor]	767	0	2530	690	550	69.71	6923	4869	3	674	-3	0
First_Contig28	629	gi|170029474|ref|XP_001842617.1|	conserved hypothetical protein [Culex quinquefasciatus]	365	5.00E-37	349	217	124	36.41	627	1	88	302	-3	0
First_Contig45	6621	gi|571539844|ref|XP_006565536.1|	PREDICTED: uncharacterized protein LOC409619 [Apis mellifera]	2685	4.00E-157	927	1054	486	27.89	1	3075	937	1923	1	0
First_Contig61	1443	gi|642920909|ref|XP_008192611.1|	PREDICTED: spectrin beta chain isoform X5 [Tribolium castaneum]	2291	0	2110	417	407	92.57	1251	1	1	417	-1	0
First_Contig77	4071	gi|665785539|ref|XP_008547734.1|	PREDICTED: paired box protein Pax-6-like isoform X1 [Microplitis demolitor]	520	1.00E-82	668	402	224	47.26	213	1376	179	520	3	0
First_Contig93	1449	gi|642920385|ref|XP_008192323.1|	PREDICTED: UDP-glucuronosyltransferase 2C1 [Tribolium castaneum]	522	2.00E-141	1091	347	264	57.93	104	1138	19	360	2	0
First_Contig125	1905	gi|193659786|ref|XP_001946551.1|	PREDICTED: ancient ubiquitous protein 1-like [Acyrthosiphon pisum]	394	2.00E-33	317	323	149	29.41	394	1212	26	347	1	0
First_Contig141	4029	gi|91086865|ref|XP_969198.1|	PREDICTED: probable serine/threonine-protein kinase nek3 isoform X1 [Tribolium castaneum]	1191	0	1721	747	465	50.07	2204	3	477	1104	-2	0
First_Contig158	2621	gi|645033750|ref|XP_008218113.1|	PREDICTED: uncharacterized protein LOC100679070 [Nasonia vitripennis]	508	2.00E-15	209	422	167	26.07	2516	1506	8	401	-1	0
First_Contig175	4048	gi|328707770|ref|XP_003243497.1|	PREDICTED: protein slit-like [Acyrthosiphon pisum]	653	0	1617	495	373	62.83	477	1925	204	652	3	0
First_Contig194	5117	gi|642933339|ref|XP_008197373.1|	PREDICTED: roundabout homolog 2 [Tribolium castaneum]	1098	0	1691	948	542	42.09	4605	1816	33	920	-3	0
First_Contig242	2722	gi|194855562|ref|XP_001968572.1|	GG24435 [Drosophila erecta]	1418	0	1849	799	517	49.94	2256	1	83	866	-2	0
First_Contig275	1878	gi|645001928|ref|XP_008209747.1|	PREDICTED: amidophosphoribosyltransferase [Nasonia vitripennis]	545	0	2148	480	437	82.71	1877	444	60	539	-2	0
First_Contig323	843	gi|156384115|ref|XP_001633177.1|	predicted protein, partial [Nematostella vectensis]	187	9.00E-36	334	168	110	47.62	32	517	18	181	2	0
First_Contig356	478	gi|242008277|ref|XP_002424933.1|	conserved hypothetical protein [Pediculus humanus corporis]	174	3.00E-44	379	119	95	58.82	120	470	1	119	3	0
First_Contig372	4868	gi|571522731|ref|XP_006560633.1|	PREDICTED: serine/threonine-protein phosphatase 2B catalytic subunit 3-like isoform X11 [Apis mellifera]	441	1.00E-53	514	109	103	89.91	3910	3584	316	424	-2	0
First_Contig388	2379	gi|347965269|ref|XP_003435742.1|	AGAP013544-PA [Anopheles gambiae str. PEST]	315	8.00E-71	616	168	134	67.26	1011	1514	148	315	3	0
First_Contig437	1490	gi|242012803|ref|XP_002427116.1|	hypothetical protein Phum_PHUM296360 [Pediculus humanus corporis]	1415	6.00E-123	1023	353	251	56.37	1489	434	365	684	-2	0
First_Contig487	3511	gi|662206219|ref|XP_008476561.1|	PREDICTED: RNA-binding motif protein, X-linked 2 [Diaphorina citri]	199	3.00E-68	596	146	126	71.92	467	904	1	143	2	0
First_Contig503	671	gi|164448666|ref|NP_001106745.1|	carboxypeptidase inhibitor precursor [Bombyx mori]	113	2.00E-20	218	84	53	50	493	242	30	113	-2	0
First_Contig519	4136	gi|383863456|ref|XP_003707197.1|	PREDICTED: carnitine O-palmitoyltransferase 1, liver isoform-like [Megachile rotundata]	798	0	1872	470	393	71.06	2628	4037	1	470	3	0
First_Contig535	5754	gi|157138640|ref|XP_001664292.1|	hypothetical protein AaeL_AAEL014033, partial [Aedes aegypti]	351	4.00E-115	639	199	160	69.35	5070	4483	1	192	-1	0
First_Contig551	8422	gi|242010190|ref|XP_002425856.1|	DrosGluCl, putative [Pediculus humanus corporis]	334	1.00E-53	507	119	101	78.99	6371	6015	53	164	-3	0
First_Contig570	5402	gi|242010064|ref|XP_002425796.1|	conserved hypothetical protein [Pediculus humanus corporis]	1372	0	1619	579	406	53.2	753	2405	92	670	3	0
First_Contig586	1441	gi|347971746|ref|XP_313631.5|	AGAP004350-PA [Anopheles gambiae str. PEST]	543	2.00E-76	655	355	205	37.75	382	1431	24	377	1	0
First_Contig602	2308	gi|665820259|ref|XP_008559022.1|	PREDICTED: methionine aminopeptidase 1 [Microplitis demolitor]	381	0	1594	376	328	76.86	2248	1127	7	381	-1	0
First_Contig654	3703	gi|345494048|ref|XP_001606169.2|	PREDICTED: protein phosphatase Slingshot isoform X1 [Nasonia vitripennis]	1279	0	1417	336	282	78.87	3703	2696	64	366	-1	0
First_Contig670	6976	gi|383866033|ref|XP_003708476.1|	PREDICTED: kelch domain-containing protein 4-like [Megachile rotundata]	529	0	1587	526	387	58.37	6267	4717	1	524	-2	0
First_Contig718	623	gi|242010640|ref|XP_002426070.1|	mitochondrial dicarboxylate carrier, putative [Pediculus humanus corporis]	285	2.00E-67	549	131	116	75.57	2	394	153	283	2	0
First_Contig734	3169	gi|242024768|ref|XP_002432798.1|	membrane-associated RING finger protein, putative [Pediculus humanus corporis]	330	3.00E-19	235	66	50	60.61	3169	2972	160	225	-1	0
First_Contig766	503	gi|158292918|ref|XP_314233.3|	AGAP003337-PA [Anopheles gambiae str. PEST]	311	5.00E-53	450	106	93	74.53	5	322	201	306	2	0
First_Contig832	1903	gi|242013650|ref|XP_002427515.1|	zinc finger protein MSN2, putative [Pediculus humanus corporis]	633	3.00E-15	206	137	71	36.5	90	479	260	395	3	0
First_Contig848	1413	gi|642928539|ref|XP_008195366.1|	PREDICTED: trypsin-1-like [Tribolium castaneum]	379	4.00E-47	439	207	126	45.89	569	1186	179	379	2	0
First_Contig864	1646	gi|189237669|ref|XP_967427.2|	PREDICTED: hypoxia-inducible factor 1-alpha [Tribolium castaneum]	795	7.00E-11	170	77	53	50.65	162	392	729	793	3	0
First_Contig881	1980	gi|641650418|ref|XP_008189486.1|	PREDICTED: zinc finger protein 436-like isoform X4 [Acyrthosiphon pisum]	612	3.00E-46	452	168	112	48.81	1547	1047	350	517	-2	0
First_Contig898	4166	gi|242024064|ref|XP_002432450.1|	Nuclear pore complex protein Nup93, putative [Pediculus humanus corporis]	821	0	2050	824	556	48.79	819	3278	6	821	3	0
First_Contig948	331	gi|641662336|ref|XP_008182207.1|	PREDICTED: uncharacterized protein LOC100169622, partial [Acyrthosiphon pisum]	1312	5.00E-27	276	77	60	58.44	231	1	334	410	-2	0
First_Contig996	1560	gi|157116166|ref|XP_001658390.1|	hypothetical protein AaeL_AAEL007454 [Aedes aegypti]	401	8.00E-07	134	38	30	63.16	1556	1449	104	141	-2	0
First_Contig1060	5559	gi|91079458|ref|XP_966537.1|	PREDICTED: SAP30-binding protein [Tribolium castaneum]	281	2.00E-71	634	296	182	49.66	1523	705	2	280	-2	0
First_Contig1092	5023	gi|644996160|ref|XP_008210889.1|	PREDICTED: kinesin-like protein KIF18A isoform X3 [Nasonia vitripennis]	786	4.00E-179	1458	726	443	42.98	131	2281	1	650	2	0
First_Contig1108	1108	gi|665812182|ref|XP_008554595.1|	PREDICTED: microtubule-associated protein futsch isoform X1 [Microplitis demolitor]	4696	2.00E-96	828	361	230	54.57	111	1103	2000	2358	3	0
First_Contig1124	672	gi|242009950|ref|XP_002425744.1|	hypothetical protein Phum_PHUM217920 [Pediculus humanus corporis]	469	5.00E-29	295	79	68	68.35	615	379	358	433	-1	0
First_Contig1156	1051	gi|242015077|ref|XP_002428201.1|	Symplekin, putative [Pediculus humanus corporis]	1118	8.00E-133	1063	272	230	71.32	2	817	833	1103	2	0
First_Contig1173	6998	gi|156548364|ref|XP_001603808.1|	PREDICTED: uncharacterized protein C05D11.1-like [Nasonia vitripennis]	1023	0	1528	649	445	46.07	3487	5376	380	1023	1	0
First_Contig1223	2121	gi|308474973|ref|XP_003099706.1|	hypothetical protein CRE_23598 [Caenorhabditis remanei]	150	1.00E-10	159	121	61	36.36	8	358	13	128	2	0
First_Contig1240	2256	gi|242008656|ref|XP_002425118.1|	thioredoxin domain-containing protein 4 precursor, putative [Pediculus humanus corporis]	351	1.00E-43	421	106	89	71.7	2252	1935	133	238	-2	0
First_Contig1273	1554	gi|195369166|ref|XP_002045827.1|	GM19296, partial [Drosophila sechellia]	360	1.00E-69	596	209	155	54.07	1	609	75	282	1	0
First_Contig1338	2580	gi|189234331|ref|XP_973286.2|	PREDICTED: calexcitin-1 isoform X2 [Tribolium castaneum]	184	4.00E-69	594	180	140	58.33	2442	1903	3	181	-1	0
First_Contig1386	2313	gi|112984346|ref|NP_001037482.1|	eIF 2a kinase [Bombyx mori]	579	1.00E-109	907	590	326	38.81	1676	3	47	567	-2	0
First_Contig1418	993	gi|571548729|ref|XP_006561725.1|	PREDICTED: microtubule-associated protein futsch isoform X3 [Apis mellifera]	2686	3.00E-14	192	213	86	30.52	932	324	2123	2278	-2	0
First_Contig1450	1770	gi|572318736|ref|XP_006624935.1|	PREDICTED: histone deacetylase complex subunit SAP18-like [Apis dorsata]	153	2.00E-49	442	137	101	64.23	1769	1359	19	152	-2	0
First_Contig1466	1441	gi|157117804|ref|XP_001658946.1|	hypothetical protein AaeL_AAEL000186 [Aedes aegypti]	187	1.00E-36	350	154	98	46.1	341	799	36	187	2	0
First_Contig1482	6700	gi|340717438|ref|XP_003397189.1|	PREDICTED: LOW QUALITY PROTEIN: e3 ubiquitin-protein ligase HUWE1-like [Bombus terrestris]	4170	0	2892	1606	919	43.21	3	4514	846	2358	3	0
First_Contig1498	1520	gi|662184323|ref|XP_008471217.1|	PREDICTED: TGF-beta receptor type-1-like [Diaphorina citri]	413	2.00E-06	130	42	30	57.14	1231	1106	61	102	-2	0
First_Contig1516	10375	gi|114052735|ref|NP_001040494.1|	U2 small nuclear ribonucleoprotein auxiliary factor 2 [Bombyx mori]	417	0	1844	382	364	89.27	7307	8446	38	417	2	0
First_Contig1532	9005	gi|642927778|ref|XP_008195402.1|	PREDICTED: uncharacterized protein LOC658369 [Tribolium castaneum]	701	4.00E-103	915	372	239	51.34	6911	7993	159	498	2	0
First_Contig1548	1233	gi|662192917|ref|XP_008469338.1|	PREDICTED: putative inhibitor of apoptosis isoform X1 [Diaphorina citri]	376	6.00E-62	538	259	159	44.79	187	918	124	376	1	0
First_Contig1596	1991	gi|328698577|ref|XP_001942850.2|	PREDICTED: protocadherin-8 [Acyrthosiphon pisum]	777	1.00E-174	1146	556	343	48.02	1652	51	266	777	-1	0
First_Contig1613	1676	gi|642924525|ref|XP_008194331.1|	PREDICTED: uncharacterized protein LOC103313264 isoform X2 [Tribolium castaneum]	331	2.00E-09	155	93	53	38.71	242	502	231	321	2	0
First_Contig1629	1355	gi|641663004|ref|XP_008182473.1|	PREDICTED: ATP-dependent DNA helicase PIF1-like [Acyrthosiphon pisum]	608	1.00E-12	182	384	146	24.48	1034	21	192	562	-1	0
First_Contig1661	2086	gi|157113616|ref|XP_001652024.1|	hypothetical protein AaeL_AAEL006517 [Aedes aegypti]	589	4.00E-40	404	141	98	53.19	1622	2044	353	493	2	0
First_Contig1677	536	gi|170064788|ref|XP_001867671.1|	organic cation transporter [Culex quinquefasciatus]	548	9.00E-30	298	130	87	43.85	145	534	140	269	1	0
First_Contig1694	830	gi|215422331|ref|NP_001135855.1|	adenosine deaminase, tRNA-specific 2, TAD2 homolog [Nasonia vitripennis]	169	3.00E-42	376	119	85	58.82	829	473	49	163	-2	0
First_Contig1710	1069	gi|308472052|ref|XP_003098255.1|	hypothetical protein CRE_08427 [Caenorhabditis remanei]	205	6.00E-38	355	141	97	46.1	35	457	46	184	2	0
First_Contig1727	504	gi|242016530|ref|XP_002428840.1|	zinc finger protein, putative [Pediculus humanus corporis]	1393	7.00E-06	117	35	27	65.71	11	115	1349	1383	2	0
First_Contig1744	3298	gi|383863857|ref|XP_003707396.1|	PREDICTED: deoxynucleoside kinase-like [Megachile rotundata]	252	2.00E-80	687	226	164	52.65	442	1119	25	249	1	0
First_Contig1776	799	gi|390335759|ref|XP_003724215.1|	PREDICTED: uncharacterized protein LOC590474 [Strongylocentrotus purpuratus]	813	9.00E-11	161	71	44	49.3	353	547	9	78	2	0
First_Contig1809	3210	gi|189239692|ref|XP_967139.2|	PREDICTED: presenilin homolog [Tribolium castaneum]	463	3.00E-155	1227	475	328	58.53	2985	1594	11	463	-1	0
First_Contig1857	1179	gi|195398613|ref|XP_002057915.1|	GJ15792 [Drosophila virilis]	142	2.00E-06	122	45	32	55.56	1173	1054	98	142	-1	0
First_Contig1892	2306	gi|676436076|ref|XP_009047764.1|	hypothetical protein LOTGIDRAFT_172622 [Lottia gigantea]	244	4.00E-37	366	134	90	49.25	2	403	73	204	2	0
First_Contig1924	2288	gi|380030776|ref|XP_003699018.1|	PREDICTED: calcium/calmodulin-dependent protein kinase type 1-like isoform 1 [Apis florea]	374	1.00E-160	1210	231	227	94.81	1452	760	83	313	-3	0
First_Contig2037	394	gi|665814547|ref|XP_008555887.1|	PREDICTED: COP9 signalosome complex subunit 3 [Microplitis demolitor]	444	1.00E-27	275	121	81	51.24	363	1	1	109	-2	0
First_Contig2053	852	gi|195435734|ref|XP_002065834.1|	GK20316 [Drosophila willistoni]	642	6.00E-95	768	264	191	57.95	783	1	6	267	-1	0
First_Contig2069	301	gi|572310544|ref|XP_006621026.1|	PREDICTED: peroxiredoxin 1-like [Apis dorsata]	195	2.00E-31	288	95	69	55.79	300	16	63	157	-2	0
First_Contig2101	1001	gi|665797507|ref|XP_008546584.1|	PREDICTED: alpha-tocopherol transfer protein [Microplitis demolitor]	348	7.00E-58	501	168	124	49.4	462	965	176	343	3	0
First_Contig2133	497	gi|572309954|ref|XP_006620753.1|	PREDICTED: zinc transporter 1-like isoform X2 [Apis dorsata]	421	4.00E-70	573	130	117	83.85	2	391	241	368	2	0
First_Contig2149	2990	gi|242010893|ref|XP_002426192.1|	hypothetical protein Phum_PHUM240780 [Pediculus humanus corporis]	923	0	2269	770	548	61.82	2462	303	85	820	-1	0
First_Contig2197	1548	gi|662199353|ref|XP_008472838.1|	PREDICTED: dentin sialophosphoprotein-like [Diaphorina citri]	575	2.00E-26	294	234	141	44.87	79	771	365	558	1	0
First_Contig2229	661	gi|170028339|ref|XP_001842053.1|	conserved hypothetical protein [Culex quinquefasciatus]	953	1.00E-09	149	109	58	35.78	321	10	15	113	-2	0
First_Contig2279	1690	gi|58385276|ref|XP_313828.2|	AGAP004528-PA [Anopheles gambiae str. PEST]	238	3.00E-06	127	112	59	33.93	851	1183	119	224	2	0
First_Contig2313	694	gi|156547966|ref|XP_001605056.1|	PREDICTED: CD63 antigen [Nasonia vitripennis]	250	4.00E-15	187	184	88	28.26	576	73	70	250	-2	0
First_Contig2329	2799	gi|662209952|ref|XP_008478596.1|	PREDICTED: calcium-activated chloride channel regulator 4-like [Diaphorina citri]	1106	0	2373	941	636	50.9	2799	13	12	909	-1	0
First_Contig2345	1197	gi|391332629|ref|XP_003740735.1|	PREDICTED: cytochrome P450 4c3-like [Metaseiulus occidentalis]	488	6.00E-35	351	302	146	27.15	881	3	8	309	-2	0
First_Contig2361	3322	gi|642920032|ref|XP_008192175.1|	PREDICTED: uncharacterized protein LOC103312676 [Tribolium castaneum]	341	2.00E-66	594	276	170	43.84	1327	503	62	325	-1	0
First_Contig2378	427	gi|383849332|ref|XP_003700299.1|	PREDICTED: uncharacterized protein LOC100880703 [Megachile rotundata]	692	3.00E-14	182	129	71	34.11	423	55	139	263	-2	0
First_Contig2410	1121	gi|383852429|ref|XP_003701730.1|	PREDICTED: uncharacterized protein LOC100874657 [Megachile rotundata]	706	8.00E-11	166	249	108	28.51	333	1061	11	245	3	0
First_Contig2474	2419	gi|380021230|ref|XP_003694474.1|	PREDICTED: peroxidase-like [Apis florea]	709	3.00E-87	763	445	237	38.88	4	1257	186	626	1	0
First_Contig2522	2920	gi|383859252|ref|XP_003705109.1|	PREDICTED: bifunctional dihydrofolate reductase-thymidylate synthase-like [Megachile rotundata]	322	1.00E-160	1242	287	254	75.26	1212	2072	36	322	3	0
First_Contig2538	1744	gi|340711433|ref|XP_003394280.1|	PREDICTED: high affinity copper uptake protein 1-like isoform 2 [Bombus terrestris]	228	2.00E-67	575	221	149	54.3	937	1548	11	228	1	0
First_Contig2554	391	gi|585672378|ref|XP_006818228.1|	PREDICTED: histone-lysine N-methyltransferase 2C-like [Saccoglossus kowalevskii]	2580	1.00E-11	162	72	47	47.22	23	226	359	429	2	0
First_Contig2570	826	gi|662196655|ref|XP_008471368.1|	PREDICTED: Down syndrome cell adhesion molecule-like protein 1, partial [Diaphorina citri]	1154	1.00E-75	651	263	178	46.77	2	784	861	1104	2	0
First_Contig2586	3258	gi|339259278|ref|XP_003368986.1|	retrovirus-related Pol polyprotein from transposon TNT 1-94 [Trichinella spiralis]	584	8.00E-91	793	471	280	36.52	2926	1529	112	578	-3	0
First_Contig2650	1234	gi|665796620|ref|XP_008546107.1|	PREDICTED: low-density lipoprotein receptor-related protein 2-like [Microplitis demolitor]	664	7.00E-49	460	271	158	35.06	901	146	386	654	-1	0
First_Contig2698	2321	gi|571527017|ref|XP_006561120.1|	PREDICTED: tripartite motif-containing protein 2-like isoform X1 [Apis mellifera]	702	8.00E-20	246	79	56	58.23	328	561	624	702	1	0
First_Contig2746	564	gi|644993862|ref|XP_008213420.1|	PREDICTED: probable DNA-3-methyladenine glycosylase isoform X3 [Nasonia vitripennis]	301	2.00E-50	434	108	93	70.37	410	87	86	193	-2	0
First_Contig2778	1193	gi|170040575|ref|XP_001848070.1|	conserved hypothetical protein [Culex quinquefasciatus]	1842	7.00E-23	264	406	193	25.86	1	1167	902	1288	1	0
First_Contig2794	1212	gi|380028363|ref|XP_003697873.1|	PREDICTED: glutamate receptor, ionotropic kainate 2-like [Apis florea]	898	3.00E-115	935	228	196	73.68	1	684	608	835	1	0
First_Contig2826	339	gi|242003214|ref|XP_002422656.1|	tuberin, putative [Pediculus humanus corporis]	1741	6.00E-33	321	108	79	52.78	338	15	215	322	-2	0
First_Contig2891	2133	gi|157138460|ref|XP_001657307.1|	hypothetical protein AaeL_AAEL003839 [Aedes aegypti]	953	7.00E-95	825	659	362	36.72	1836	1	9	641	-1	0
First_Contig2907	715	gi|557753643|ref|XP_005176566.1|	PREDICTED: putative inorganic phosphate cotransporter-like isoform X2 [Musca domestica]	473	5.00E-19	159	47	36	59.57	141	1	58	104	-2	0
First_Contig3035	1757	gi|340384903|ref|XP_003390950.1|	PREDICTED: hypothetical protein LOC100634292 [Amphimedon queenslandica]	766	6.00E-146	1151	497	315	46.28	1757	270	171	659	-1	0
First_Contig3067	379	gi|585683236|ref|XP_006812385.1|	PREDICTED: carboxypeptidase A4-like [Saccoglossus kowalevskii]	417	9.00E-07	121	74	41	37.84	119	340	23	93	2	0
First_Contig3083	523	gi|345492326|ref|XP_003426816.1|	PREDICTED: uncharacterized protein LOC100116464 isoform X2 [Nasonia vitripennis]	866	6.00E-61	528	174	128	52.87	522	1	3	170	-2	0
First_Contig3115	1563	gi|193702418|ref|XP_001945243.1|	PREDICTED: acetyl-CoA acetyltransferase, cytosolic-like [Acyrthosiphon pisum]	393	3.00E-98	794	297	203	54.88	1527	679	3	297	-1	0
First_Contig3131	2931	gi|665793026|ref|XP_008544142.1|	PREDICTED: 26S proteasome non-ATPase regulatory subunit 10-like [Microplitis demolitor]	226	4.00E-66	579	213	150	53.52	886	1482	6	218	1	0
First_Contig3147	4298	gi|380012022|ref|XP_003690089.1|	PREDICTED: LOW QUALITY PROTEIN: E3 ubiquitin-protein ligase UHRF1-like [Apis florea]	737	0	1241	307	260	71.99	2991	2071	284	586	-3	0
First_Contig3179	764	gi|585706624|ref|XP_006823844.1|	PREDICTED: E3 ubiquitin-protein ligase CHIP-like [Saccoglossus kowalevskii]	217	6.00E-42	377	81	75	83.95	355	113	137	217	-2	0
First_Contig3195	2037	gi|195389322|ref|XP_002053326.1|	GJ23820 [Drosophila virilis]	254	2.00E-06	114	210	85	20.95	972	1589	8	198	3	0
First_Contig3243	2838	gi|642926686|ref|XP_008194968.1|	PREDICTED: optomotor-blind protein [Tribolium castaneum]	511	8.00E-16	213	160	89	48.75	210	653	322	461	3	0
First_Contig3275	1680	gi|24648163|ref|NP_650797.1|	CG14280, isoform A [Drosophila melanogaster]	555	4.00E-06	129	71	34	36.62	219	7	242	301	-1	0
First_Contig3307	613	gi|345487811|ref|XP_001606601.2|	PREDICTED: E3 ubiquitin-protein ligase SMURF2 [Nasonia vitripennis]	918	3.00E-13	179	37	35	78.38	610	500	163	199	-1	0
First_Contig3324	1662	gi|268536498|ref|XP_002633384.1|	C. briggsae CBR-GFL-1 protein [Caenorhabditis briggsae]	211	4.00E-11	163	124	68	37.9	1103	1429	17	139	2	0
First_Contig3340	927	gi|390356762|ref|XP_798464.2|	PREDICTED: uncharacterized protein LOC593916 [Strongylocentrotus purpuratus]	2282	1.00E-36	369	198	121	39.39	2	589	2023	2218	2	0
First_Contig3356	5254	gi|195136052|ref|XP_002012399.1|	GI11945 [Drosophila mojavensis]	1864	0	1708	827	509	40.63	2379	4832	606	1402	3	0
First_Contig3372	15715	gi|642913390|ref|XP_008195506.1|	PREDICTED: probable E3 ubiquitin-protein ligase HERC1 isoform X2 [Tribolium castaneum]	4188	0	4864	1896	1267	50.74	7089	1429	2387	4187	-2	0
First_Contig3404	1726	gi|641650414|ref|XP_008189480.1|	PREDICTED: zinc finger protein 436-like isoform X2 [Acyrthosiphon pisum]	648	3.00E-20	247	118	68	40.68	564	223	372	489	-2	0
First_Contig3436	5325	gi|380025716|ref|XP_003696614.1|	PREDICTED: NACHT and WD repeat domain-containing protein 1-like [Apis florea]	1578	0	2930	1526	895	43.05	835	5325	5	1379	1	0
First_Contig3468	4182	gi|662187299|ref|XP_008486425.1|	PREDICTED: receptor expression-enhancing protein 5-like isoform X5 [Diaphorina citri]	182	2.00E-59	532	178	132	53.93	3100	3630	4	180	1	0
First_Contig3484	2125	gi|498991956|ref|XP_004532232.1|	PREDICTED: NADH-quinone oxidoreductase subunit M-like [Ceratitis capitata]	509	5.00E-75	658	438	245	34.93	2062	782	61	489	-1	0
First_Contig3516	936	gi|391340871|ref|XP_003744758.1|	PREDICTED: multiple coagulation factor deficiency protein 2-like [Metaseiulus occidentalis]	198	5.00E-103	787	198	171	81.82	78	659	1	198	3	0
First_Contig3548	1868	gi|665787680|ref|XP_008558580.1|	PREDICTED: probable G-protein coupled receptor Mth-like 1, partial [Microplitis demolitor]	414	2.00E-57	523	141	112	68.09	1443	1865	196	335	3	0
First_Contig3612	1357	gi|662215789|ref|XP_008481794.1|	PREDICTED: uncharacterized protein K02A2.6-like [Diaphorina citri]	1337	6.00E-16	210	240	114	27.92	558	1259	873	1101	3	0
First_Contig3660	1960	gi|585695869|ref|XP_006822105.1|	PREDICTED: RNA-directed DNA polymerase from mobile element jockey-like, partial [Saccoglossus kowalevskii]	394	2.00E-63	565	394	212	34.26	306	1469	1	394	3	0
First_Contig3710	2760	gi|91082351|ref|XP_967256.1|	PREDICTED: probable uridine nucleosidase 1 [Tribolium castaneum]	309	7.00E-70	613	333	185	40.54	1979	981	3	307	-2	0
First_Contig3790	1457	gi|170035156|ref|XP_001845437.1|	transcription initiation factor TFIID subunit 1 [Culex quinquefasciatus]	2050	5.00E-38	391	233	133	36.48	1445	777	778	1003	-1	0
First_Contig3806	984	gi|665819963|ref|XP_008558869.1|	PREDICTED: uncharacterized protein LOC103579287, partial [Microplitis demolitor]	477	9.00E-32	323	293	148	31.06	843	37	137	416	-1	0
First_Contig3838	579	gi|572263441|ref|XP_006609930.1|	PREDICTED: uncharacterized protein C12orf4 homolog [Apis dorsata]	554	5.00E-45	212	44	42	84.09	184	53	474	517	-3	0
First_Contig3854	1272	gi|383851560|ref|XP_003701300.1|	PREDICTED: uncharacterized protein LOC100881458 [Megachile rotundata]	616	4.00E-26	288	145	98	36.55	281	712	149	291	2	0
First_Contig3903	2854	gi|642930601|ref|XP_008198311.1|	PREDICTED: uncharacterized protein LOC103314328 [Tribolium castaneum]	701	3.00E-80	720	778	355	28.53	187	2496	2	699	1	0
First_Contig4031	1569	gi|156387458|ref|XP_001634220.1|	predicted protein [Nematostella vectensis]	271	1.00E-06	130	128	60	25.78	1092	1469	102	229	3	0
First_Contig4111	2021	gi|242014609|ref|XP_002427979.1|	conserved hypothetical protein [Pediculus humanus corporis]	431	2.00E-104	851	449	270	39.64	1994	657	6	431	-1	0
First_Contig4160	3403	gi|512920334|ref|XP_004929606.1|	PREDICTED: ubiquitin carboxyl-terminal hydrolase 3-like [Bombyx mori]	570	6.00E-60	565	302	185	44.37	541	1380	1	296	1	0
First_Contig4192	848	gi|642911023|ref|XP_008193512.1|	PREDICTED: metabotropic glutamate receptor 8-like, partial [Tribolium castaneum]	323	5.00E-11	162	45	36	68.89	135	1	107	151	-3	0
First_Contig4224	4197	gi|642935386|ref|XP_008197990.1|	PREDICTED: histone acetyltransferase KAT7 [Tribolium castaneum]	788	5.00E-174	1328	314	274	77.39	2379	1438	471	782	-1	0
First_Contig4272	775	gi|662208246|ref|XP_008477663.1|	PREDICTED: tachykinin-like peptides receptor 99D [Diaphorina citri]	137	2.00E-33	312	109	78	52.29	516	190	29	137	-2	0
First_Contig4288	1273	gi|391325717|ref|XP_003737374.1|	PREDICTED: estradiol 17-beta-dehydrogenase 12-B-like isoform 2 [Metaseiulus occidentalis]	340	0	1427	341	294	79.18	1161	139	1	340	-2	0
First_Contig4465	719	gi|524917663|ref|XP_005113579.1|	PREDICTED: uncharacterized protein C2orf16-like, partial [Aplysia californica]	287	1.00E-13	177	217	108	41.47	47	658	39	236	2	0
First_Contig4497	1015	gi|391334554|ref|XP_003741668.1|	PREDICTED: uncharacterized protein LOC100903119 [Metaseiulus occidentalis]	293	5.00E-125	945	293	228	63.48	117	995	1	292	3	0
First_Contig4513	1633	gi|642930183|ref|XP_008196290.1|	PREDICTED: protein dead ringer isoform X3 [Tribolium castaneum]	493	1.00E-80	684	211	156	72.51	1008	1616	87	281	3	0
First_Contig4577	2374	gi|665809058|ref|XP_008552880.1|	PREDICTED: serine/threonine-protein kinase tricorner [Microplitis demolitor]	677	0	1345	259	257	96.53	336	1112	210	468	3	0
First_Contig4593	2184	gi|242004528|ref|XP_002423135.1|	conserved hypothetical protein [Pediculus humanus corporis]	467	2.00E-99	824	203	171	77.83	1682	1080	271	467	-2	0
First_Contig4641	1372	gi|645025165|ref|XP_008207890.1|	PREDICTED: uncharacterized protein LOC103316353, partial [Nasonia vitripennis]	842	2.00E-10	164	213	103	25.35	1221	637	536	741	-2	0
Contig8	2412	gi|91092922|ref|XP_975933.1|	PREDICTED: uncharacterized protein LOC660277 [Tribolium castaneum]	272	2.00E-34	349	170	106	42.94	2088	1579	6	154	-1	0
Contig25	5754	gi|242024934|ref|XP_002432881.1|	150 kDa oxygen-regulated protein precursor, putative [Pediculus humanus corporis]	991	0	2603	904	661	55.42	5585	2907	5	887	-2	0
Contig44	3870	gi|642935120|ref|XP_008197896.1|	PREDICTED: vigilin [Tribolium castaneum]	1235	0	2082	650	509	61.23	333	2276	1	640	3	0
Contig62	1332	gi|198462065|ref|XP_002135702.1|	GA27615 [Drosophila pseudoobscura pseudoobscura]	114	5.00E-37	345	115	88	65.22	169	501	1	114	1	0
Contig81	2342	gi|345481602|ref|XP_003424410.1|	PREDICTED: lysophospholipid acyltransferase 1 isoform X1 [Nasonia vitripennis]	500	0	1582	478	367	63.81	915	2342	2	474	3	0
Contig105	1802	gi|195124431|ref|XP_002006696.1|	GI21205 [Drosophila mojavensis]	339	3.00E-111	883	325	219	53.23	848	1801	1	321	2	0
Contig147	490	gi|662217586|ref|XP_008482780.1|	PREDICTED: cytochrome P450 4C1-like [Diaphorina citri]	509	4.00E-16	196	178	92	33.71	486	4	158	331	-2	0
Contig165	1400	gi|350424009|ref|XP_003493661.1|	PREDICTED: phosphate carrier protein, mitochondrial-like [Bombus impatiens]	354	2.00E-109	860	234	190	67.95	266	949	1	234	2	0
Contig182	9624	gi|642922674|ref|XP_008193274.1|	PREDICTED: basement membrane-specific heparan sulfate proteoglycan core protein isoform X6 [Tribolium castaneum]	4332	0	4803	2375	1395	42.86	9622	2762	1990	4329	-3	0
Contig217	3585	gi|572307993|ref|XP_006619837.1|	PREDICTED: UNC93-like protein-like [Apis dorsata]	561	0	2128	519	448	76.88	516	2066	27	539	3	0
Contig235	3202	gi|400201903|ref|YP_006576366.1|	NADH dehydrogenase subunit 5 (mitochondrion) [Frankliniella occidentalis]	532	0	2209	485	476	92.58	1747	3201	1	485	1	0
Contig259	13555	gi|641675394|ref|XP_008187023.1|	PREDICTED: putative glutamate synthase [NADPH] isoform X2 [Acyrthosiphon pisum]	2079	0	6685	1579	1390	78.09	13425	8704	500	2072	-2	0
Contig295	2236	gi|345485203|ref|XP_001603121.2|	PREDICTED: lysocardiolipin acyltransferase 1-like [Nasonia vitripennis]	370	4.00E-31	329	144	94	41.67	2231	1800	216	353	-3	0
Contig312	5933	gi|383862203|ref|XP_003706573.1|	PREDICTED: ubiquitin thioesterase trabid-like, partial [Megachile rotundata]	759	0	2127	744	523	58.2	753	2816	28	759	3	0
Contig329	879	gi|156367225|ref|XP_001627319.1|	predicted protein, partial [Nematostella vectensis]	265	3.00E-13	176	161	64	26.09	1	462	106	261	1	0
Contig370	4045	gi|91080879|ref|XP_972622.1|	PREDICTED: coronin-7 isoform X2 [Tribolium castaneum]	1072	0	2110	713	518	59.05	4045	1937	402	1072	-1	0
Contig394	4023	gi|242005365|ref|XP_002423539.1|	ABC transporter, putative [Pediculus humanus corporis]	779	0	3249	756	669	81.75	58	2280	28	779	1	0
Contig414	2654	gi|383847464|ref|XP_003699373.1|	PREDICTED: mitochondrial import inner membrane translocase subunit TIM44-like [Megachile rotundata]	461	0	1527	400	338	69	2288	1098	62	461	-1	0
Contig433	2642	gi|198462941|ref|XP_002135404.1|	GA28526 [Drosophila pseudoobscura pseudoobscura]	464	2.00E-29	320	113	75	49.56	1127	1465	229	341	2	0
Contig455	14703	gi|350399597|ref|XP_003485584.1|	PREDICTED: lipase maturation factor 2-like [Bombus impatiens]	648	0	1984	640	466	58.13	8230	10125	1	638	1	0
Contig494	792	gi|512932876|ref|XP_004932652.1|	PREDICTED: hexokinase type 2-like isoform X3 [Bombyx mori]	450	5.00E-26	275	70	59	72.86	583	792	181	249	1	0
Contig511	2563	gi|187177323|ref|NP_001119639.1|	Sec61 alpha 1 subunit [Acyrthosiphon pisum]	476	0	2378	476	470	96.22	2079	652	1	476	-2	0
Contig534	6071	gi|189237348|ref|XP_969332.2|	PREDICTED: UDP-glucose:glycoprotein glucosyltransferase [Tribolium castaneum]	1506	0	4805	1536	1166	60.74	5945	1341	3	1495	-1	0
Contig554	900	gi|170074476|ref|XP_001870580.1|	trypsin 2 [Culex quinquefasciatus]	243	1.00E-14	186	243	109	25.93	856	164	4	231	-3	0
Contig572	3690	gi|642936787|ref|XP_008198581.1|	PREDICTED: cytoplasmic polyadenylation element-binding protein 1 [Tribolium castaneum]	502	1.00E-117	981	290	219	62.07	1278	2147	204	490	3	0
Contig588	3497	gi|383850995|ref|XP_003701049.1|	PREDICTED: lysine-specific demethylase NO66-like [Megachile rotundata]	615	4.00E-175	1383	610	395	46.56	141	1955	29	615	3	0
Contig607	505	gi|242013430|ref|XP_002427410.1|	aldose reductase, putative [Pediculus humanus corporis]	328	2.00E-42	380	110	88	63.64	330	1	10	118	-2	0
Contig625	6605	gi|350408145|ref|XP_003488319.1|	PREDICTED: 40S ribosomal protein S19a-like [Bombus impatiens]	194	3.00E-72	632	164	140	73.78	6543	6055	28	185	-3	0
Contig664	1293	gi|170056555|ref|XP_001864082.1|	conserved hypothetical protein [Culex quinquefasciatus]	80	2.00E-09	144	55	36	40	133	297	7	61	1	0
Contig681	3224	gi|642938912|ref|XP_008195563.1|	PREDICTED: valine--tRNA ligase [Tribolium castaneum]	1047	1.00E-98	879	288	209	57.99	1	855	759	1046	1	0
Contig698	2363	gi|665794714|ref|XP_008545067.1|	PREDICTED: PI-PLC X domain-containing protein 1-like [Microplitis demolitor]	455	5.00E-70	623	414	223	39.37	256	1452	46	443	1	0
Contig714	1343	gi|290563372|ref|NP_001166628.1|	cuticular protein tweedle motif 1 precursor [Bombyx mori]	476	1.00E-18	230	194	105	35.05	1027	449	177	360	-2	0
Contig771	692	gi|195156353|ref|XP_002019065.1|	GL20518 [Drosophila persimilis]	826	9.00E-116	916	214	183	76.17	40	681	416	629	1	0
Contig811	2067	gi|242025608|ref|XP_002433216.1|	mitochondrial 50S ribosomal protein L53, putative [Pediculus humanus corporis]	176	2.00E-28	215	54	48	66.67	1382	1221	122	175	-2	0
Contig827	4011	gi|665790886|ref|XP_008561150.1|	PREDICTED: probable multidrug resistance-associated protein lethal(2)03659 [Microplitis demolitor]	1358	0	2786	1226	792	45.76	3584	6	11	1185	-2	0
Contig847	3562	gi|572271373|ref|XP_006613633.1|	PREDICTED: protein phosphatase 1B-like isoform X3 [Apis dorsata]	371	5.00E-167	1305	313	271	75.08	328	1266	1	313	1	0
Contig863	2368	gi|512890074|ref|XP_004922448.1|	PREDICTED: phosphorylated adapter RNA export protein-like [Bombyx mori]	419	2.00E-43	425	284	166	39.79	2364	1609	156	419	-2	0
Contig881	11311	gi|645006644|ref|XP_008204870.1|	PREDICTED: long-chain fatty acid transport protein 4-like [Nasonia vitripennis]	629	0	1906	619	456	56.7	1	1857	22	629	1	0
Contig903	1880	gi|512923848|ref|XP_004930452.1|	PREDICTED: probable protein phosphatase CG10417-like [Bombyx mori]	673	1.00E-86	745	554	306	39.35	327	1874	1	490	3	0
Contig940	1007	gi|383856126|ref|XP_003703561.1|	PREDICTED: uncharacterized protein LOC100883062 [Megachile rotundata]	585	2.00E-29	308	257	120	31.52	53	823	82	290	2	0
Contig959	3569	gi|642921414|ref|XP_008192856.1|	PREDICTED: N-acetylgalactosaminyltransferase 7 [Tribolium castaneum]	583	0	2392	583	499	73.76	3401	1659	4	583	-1	0
Contig1004	9291	gi|242024338|ref|XP_002432585.1|	Threonyl-tRNA synthetase, cytoplasmic, putative [Pediculus humanus corporis]	717	0	2989	680	604	77.79	2325	286	38	717	-1	0
Contig1025	1788	gi|350396767|ref|XP_003484659.1|	PREDICTED: T-complex protein 1 subunit eta-like isoform 1 [Bombus impatiens]	542	0	1388	312	289	82.37	33	968	1	312	3	0
Contig1044	5355	gi|91095029|ref|XP_966439.1|	PREDICTED: ubiquitin-conjugating enzyme E2 H [Tribolium castaneum]	181	2.00E-109	902	183	176	90.71	5236	4688	1	181	-3	0
Contig1062	988	gi|665789969|ref|XP_008560647.1|	PREDICTED: V-type proton ATPase subunit e 2-like [Microplitis demolitor]	85	2.00E-38	348	82	73	79.27	859	614	1	82	-1	0
[truncated: 26,676 more rows]
